# Supplementary material for: ﻿Nomenclature and systematics of two Cocconeis species (Bacillariophyta) from Lake Baikal: Cocconeisbaicalensis and Cocconeisskvortzowii
Source: PhytoKeys. 2024 Oct 18;247:219–48. doi: 10.3897/phytokeys.247.131353 (PMC11512104; doi:10.3897/phytokeys.247.131353)
Supplement: XML Treatment for Cocconeis baicalensis [file phytokeys.247.131353-treatment1.xml]

<!DOCTYPE tp:taxon-treatment
  PUBLIC "-//TaxonX//DTD Taxonomic Treatment Publishing DTD v0 20100105//EN" "tax-treatment-NSO.dtd">
<tp:taxon-treatment xmlns:tp="http://www.plazi.org/taxpub"><tp:treatment-meta><kwd-group><label>Taxon classification</label><kwd>
              <named-content content-type="kingdom">Plantae</named-content>
            </kwd><kwd>
              <named-content content-type="order">Cocconeidales</named-content>
            </kwd><kwd>
              <named-content content-type="family">Cocconeidaceae</named-content>
            </kwd></kwd-group><mixed-citation publication-type="journal"><person-group><name><surname>Gogorev</surname><given-names>Rinat</given-names></name><name><surname>Yurchak</surname><given-names>Maria</given-names></name><name><surname>Sokolova</surname><given-names>Irina</given-names></name><name><surname>Glushchenko</surname><given-names>Anton</given-names></name><name><surname>Kulikovskiy</surname><given-names>Maxim</given-names></name></person-group><article-title>﻿Nomenclature and systematics of two <italic><tp:taxon-name><tp:taxon-name-part taxon-name-part-type="genus" reg="Cocconeis">Cocconeis</tp:taxon-name-part></tp:taxon-name></italic> species (<tp:taxon-name><tp:taxon-name-part taxon-name-part-type="phylum">Bacillariophyta</tp:taxon-name-part></tp:taxon-name>) from Lake Baikal: <italic><tp:taxon-name><tp:taxon-name-part taxon-name-part-type="genus" reg="Cocconeis">Cocconeis</tp:taxon-name-part><tp:taxon-name-part taxon-name-part-type="species" reg="baicalensis">baicalensis</tp:taxon-name-part></tp:taxon-name></italic> and <italic><tp:taxon-name><tp:taxon-name-part taxon-name-part-type="genus" reg="Cocconeis">Cocconeis</tp:taxon-name-part><tp:taxon-name-part taxon-name-part-type="species" reg="skvortzowii">skvortzowii</tp:taxon-name-part></tp:taxon-name></italic></article-title><source>PhytoKeys</source><day>18</day><month>10</month><year>2024</year><volume>247</volume><fpage>219</fpage><lpage>248</lpage><pub-id pub-id-type="doi">10.3897/phytokeys.247.131353</pub-id></mixed-citation></tp:treatment-meta><tp:nomenclature><label>﻿</label><tp:taxon-name>
            <object-id xmlns:xlink="http://www.w3.org/1999/xlink" content-type="arpha" xlink:type="simple">5C97E54C-71D2-5430-B3F2-738B8940C257</object-id>
            <tp:taxon-name-part taxon-name-part-type="genus" reg="Cocconeis">Cocconeis</tp:taxon-name-part>
            <tp:taxon-name-part taxon-name-part-type="species" reg="baicalensis">baicalensis</tp:taxon-name-part>
          </tp:taxon-name><tp:taxon-authority>(B.V. Skvortzov &amp; K.I. Meyer) B.V. Skvortzov 1946 in Zapiski Kharbinskogo Obshchestva Estestvoispytatelei i Etnografov, 2. Botany: 19, pl. 3, fig. 24; pl. 5, figs 9–11 (as “ baikalensis” (Skv. et Mey.) Skv.) emend. Gogorev &amp; Yurchak</tp:taxon-authority><tp:nomenclature-citation-list><tp:nomenclature-citation><tp:taxon-name>
                <tp:taxon-name-part taxon-name-part-type="genus" reg="Cocconeis">Cocconeis</tp:taxon-name-part>
                <tp:taxon-name-part taxon-name-part-type="species" reg="placentula">placentula</tp:taxon-name-part>
                <tp:taxon-name-part taxon-name-part-type="authority">Ehrenberg</tp:taxon-name-part>
                <tp:taxon-name-part taxon-name-part-type="infraspecific-rank">var.</tp:taxon-name-part>
                <tp:taxon-name-part taxon-name-part-type="variety" reg="baicalensis">baicalensis</tp:taxon-name-part>
              </tp:taxon-name><comment>Skvortzov &amp; K.I. Meyer 1928 in <italic>Proceedings of the Sungaree River Biological Station</italic> 1, 5: 11, pl. 1. fig. 25, earlier homonym of <tp:taxon-name><tp:taxon-name-part taxon-name-part-type="genus" reg="Cocconeis">C.</tp:taxon-name-part><tp:taxon-name-part taxon-name-part-type="species" reg="placentula">placentula</tp:taxon-name-part><tp:taxon-name-part taxon-name-part-type="infraspecific-rank">var.</tp:taxon-name-part><tp:taxon-name-part taxon-name-part-type="variety" reg="baikalensis">baikalensis</tp:taxon-name-part></tp:taxon-name> Skvortzov 1937. Basionym.</comment></tp:nomenclature-citation><tp:nomenclature-citation><tp:taxon-name>
                <tp:taxon-name-part taxon-name-part-type="genus" reg="Cocconeis"/>
                <tp:taxon-name-part taxon-name-part-type="species" reg="placentula"/>
                <tp:taxon-name-part taxon-name-part-type="subspecies" reg="baicalensis"/>
              </tp:taxon-name><comment>≡ <tp:taxon-name><tp:taxon-name-part taxon-name-part-type="genus" reg="Cocconeis">Cocconeis</tp:taxon-name-part><tp:taxon-name-part taxon-name-part-type="species" reg="placentula">placentula</tp:taxon-name-part><tp:taxon-name-part taxon-name-part-type="authority">Ehrenberg</tp:taxon-name-part><tp:taxon-name-part taxon-name-part-type="infraspecific-rank">subsp.</tp:taxon-name-part><tp:taxon-name-part taxon-name-part-type="subspecies" reg="baicalensis">baicalensis</tp:taxon-name-part></tp:taxon-name> (Skvortzov &amp; K.I. Meyer) Skabichevskij 1977 in <italic>Prirodnye kompleksy nizshikh rastenii Zapadnoi Sibiri</italic>: 127, fig. 2, 6–8 (with authorship of the basionym “Skv.”). Synonym. </comment></tp:nomenclature-citation></tp:nomenclature-citation-list></tp:nomenclature><tp:treatment-sec sec-type="type material" id="SECID0ENHBG"><title>Type materials.</title><p><bold><italic>Lectotype</italic></bold> • (designated here): Baikal, Cape Kotelnikovskiy, No. 318, 30 June 1926 [N 318, “Kotelnikovi Maiak”, <italic><tp:taxon-name><tp:taxon-name-part taxon-name-part-type="genus" reg="Aegagrophila">Aegagrophila</tp:taxon-name-part></tp:taxon-name></italic>, 30/VI-26], leg. K.I. Meyer, permanent slide No. 318a, LE A0004242.</p><p><bold><italic>Isolectotype</italic></bold> • Baikal, Cape Kotelnikovskiy, No. 318, 30 June 1926 [N 318, “Kotelnikovi Maiak”, <italic><tp:taxon-name><tp:taxon-name-part taxon-name-part-type="genus" reg="Aegagrophila">Aegagrophila</tp:taxon-name-part></tp:taxon-name></italic>, 30/VI-26], leg. K.I. Meyer, permanent slide No. 318b, LE A0004243.</p><p><bold><italic>Epitype</italic></bold> • (designated here): figures here represented by Fig. <xref ref-type="fig" rid="F9">9C</xref> (Baikal, specimen BL15645, leg. A.P. Skabichevsky, 20 July 1965).</p></tp:treatment-sec><tp:treatment-sec sec-type="type locality" id="SECID0EYIBG"><title>Type locality.</title><p>Russia, Lake Baikal, Barguzin Bay, Bay Pestchannaya, Boguchanskaya Gulf, Cape Elokhin, Cape Kotelnikovskiy, Island Bolshoy Ushkaniy, Maloe More, Marituy, Selenga River, Village Guelga.</p></tp:treatment-sec><tp:treatment-sec sec-type="description" id="SECID0E4IBG"><title>Description.</title><p><abbrev xmlns:xlink="http://www.w3.org/1999/xlink" xlink:title="light microscopy" id="ABBRID0EDJBG" xlink:type="simple">LM</abbrev> (n = 56) (Figs <xref ref-type="fig" rid="F3">3</xref>–<xref ref-type="fig" rid="F7">7</xref>). Valves broadly elliptical, 11.2–29.2 μm in length (mean 19.4), 8.6–21.5 in breadth (mean 14.6). <abbrev xmlns:xlink="http://www.w3.org/1999/xlink" xlink:title="raphe valve" id="ABBRID0EPJBG" xlink:type="simple">RV</abbrev> with straight raphe, <abbrev xmlns:xlink="http://www.w3.org/1999/xlink" xlink:title="sternum valve" id="ABBRID0ETJBG" xlink:type="simple">SV</abbrev> with straight or slightly curved axial area. On <abbrev xmlns:xlink="http://www.w3.org/1999/xlink" xlink:title="raphe valve" id="ABBRID0EXJBG" xlink:type="simple">RV</abbrev> 20–28 striae in 10 μm (mean 23.4) and 18.5–27.5 areolae in 10 μm of stria (mean 24.5), on <abbrev xmlns:xlink="http://www.w3.org/1999/xlink" xlink:title="sternum valve" id="ABBRID0E2JBG" xlink:type="simple">SV</abbrev> 22–28 striae in 10 μm (mean 24.3) and 13.0–19.5 areolae in 10 μm of stria (mean 16.6). Length to breadth ratio 1.2–1.5:1 (mean 1.3:1).</p><fig id="F3" position="float" orientation="portrait"><object-id xmlns:xlink="http://www.w3.org/1999/xlink" content-type="doi" xlink:type="simple">10.3897/phytokeys.247.131353.figure3</object-id><object-id xmlns:xlink="http://www.w3.org/1999/xlink" content-type="arpha" xlink:type="simple">805727FF-99CB-5D74-9167-72318E76943F</object-id><label>Figure 3.</label><caption><p><italic><tp:taxon-name><tp:taxon-name-part taxon-name-part-type="genus" reg="Cocconeis">Cocconeis</tp:taxon-name-part><tp:taxon-name-part taxon-name-part-type="species" reg="baicalensis">baicalensis</tp:taxon-name-part></tp:taxon-name></italic>. <abbrev xmlns:xlink="http://www.w3.org/1999/xlink" xlink:title="light microscopy" id="ABBRID0ESKBG" xlink:type="simple">LM</abbrev>. Lectotype. Slide No. 318a, Kotelnikovskiy Mayak, LE A0004242 <bold>A–K</bold> raphe valve <bold>L–AA</bold> sternum valve. Scale bar: 10 µm.</p></caption><graphic xmlns:xlink="http://www.w3.org/1999/xlink" xlink:href="phytokeys-247-219_article-131353__-g003.jpg" position="float" orientation="portrait" xlink:type="simple" id="oo_1156073.jpg"><uri content-type="original_file" xlink:type="simple">https://binary.pensoft.net/fig/1156073</uri></graphic></fig><fig id="F4" position="float" orientation="portrait"><object-id xmlns:xlink="http://www.w3.org/1999/xlink" content-type="doi" xlink:type="simple">10.3897/phytokeys.247.131353.figure4</object-id><object-id xmlns:xlink="http://www.w3.org/1999/xlink" content-type="arpha" xlink:type="simple">39F5FA93-58EF-5702-A438-AF34DC8F1AD0</object-id><label>Figure 4.</label><caption><p><italic><tp:taxon-name><tp:taxon-name-part taxon-name-part-type="genus" reg="Cocconeis">Cocconeis</tp:taxon-name-part><tp:taxon-name-part taxon-name-part-type="species" reg="baicalensis">baicalensis</tp:taxon-name-part></tp:taxon-name></italic>. Raphe valve. <abbrev xmlns:xlink="http://www.w3.org/1999/xlink" xlink:title="light microscopy" id="ABBRID0ESLBG" xlink:type="simple">LM</abbrev>. Slides No. BL18566–BL18675, Island Bolshoy Ushkaniy. Scale bar: 10 µm.</p></caption><graphic xmlns:xlink="http://www.w3.org/1999/xlink" xlink:href="phytokeys-247-219_article-131353__-g004.jpg" position="float" orientation="portrait" xlink:type="simple" id="oo_1156074.jpg"><uri content-type="original_file" xlink:type="simple">https://binary.pensoft.net/fig/1156074</uri></graphic></fig><fig id="F5" position="float" orientation="portrait"><object-id xmlns:xlink="http://www.w3.org/1999/xlink" content-type="doi" xlink:type="simple">10.3897/phytokeys.247.131353.figure5</object-id><object-id xmlns:xlink="http://www.w3.org/1999/xlink" content-type="arpha" xlink:type="simple">2AED651A-EFB3-513D-986E-9C8206CAA56C</object-id><label>Figure 5.</label><caption><p><italic><tp:taxon-name><tp:taxon-name-part taxon-name-part-type="genus" reg="Cocconeis">Cocconeis</tp:taxon-name-part><tp:taxon-name-part taxon-name-part-type="species" reg="baicalensis">baicalensis</tp:taxon-name-part></tp:taxon-name></italic>. Sternum valve. <abbrev xmlns:xlink="http://www.w3.org/1999/xlink" xlink:title="light microscopy" id="ABBRID0EOMBG" xlink:type="simple">LM</abbrev>. Slides No. BL18566– BL18675, Island Bolshoy Ushkaniy. Scale bar: 10 µm.</p></caption><graphic xmlns:xlink="http://www.w3.org/1999/xlink" xlink:href="phytokeys-247-219_article-131353__-g005.jpg" position="float" orientation="portrait" xlink:type="simple" id="oo_1156075.jpg"><uri content-type="original_file" xlink:type="simple">https://binary.pensoft.net/fig/1156075</uri></graphic></fig><fig id="F6" position="float" orientation="portrait"><object-id xmlns:xlink="http://www.w3.org/1999/xlink" content-type="doi" xlink:type="simple">10.3897/phytokeys.247.131353.figure6</object-id><object-id xmlns:xlink="http://www.w3.org/1999/xlink" content-type="arpha" xlink:type="simple">D561A418-7DC2-593B-9467-474EC0360912</object-id><label>Figure 6.</label><caption><p><italic><tp:taxon-name><tp:taxon-name-part taxon-name-part-type="genus" reg="Cocconeis">Cocconeis</tp:taxon-name-part><tp:taxon-name-part taxon-name-part-type="species" reg="baicalensis">baicalensis</tp:taxon-name-part></tp:taxon-name></italic>. <abbrev xmlns:xlink="http://www.w3.org/1999/xlink" xlink:title="light microscopy" id="ABBRID0EKNBG" xlink:type="simple">LM</abbrev>. Slide No. 336a, Boguchanskaya Gulf. LE A0004244 <bold>A–D</bold> raphe valve <bold>E–I</bold> sternum valve. Scale bar: 10 µm.</p></caption><graphic xmlns:xlink="http://www.w3.org/1999/xlink" xlink:href="phytokeys-247-219_article-131353__-g006.jpg" position="float" orientation="portrait" xlink:type="simple" id="oo_1156076.jpg"><uri content-type="original_file" xlink:type="simple">https://binary.pensoft.net/fig/1156076</uri></graphic></fig><fig id="F7" position="float" orientation="portrait"><object-id xmlns:xlink="http://www.w3.org/1999/xlink" content-type="doi" xlink:type="simple">10.3897/phytokeys.247.131353.figure7</object-id><object-id xmlns:xlink="http://www.w3.org/1999/xlink" content-type="arpha" xlink:type="simple">9B88EDE1-5FBF-5856-A468-702C1551F737</object-id><label>Figure 7.</label><caption><p><italic><tp:taxon-name><tp:taxon-name-part taxon-name-part-type="genus" reg="Cocconeis">Cocconeis</tp:taxon-name-part><tp:taxon-name-part taxon-name-part-type="species" reg="baicalensis">baicalensis</tp:taxon-name-part></tp:taxon-name></italic>. <abbrev xmlns:xlink="http://www.w3.org/1999/xlink" xlink:title="light microscopy" id="ABBRID0EKOBG" xlink:type="simple">LM</abbrev>. Slide No. 5, Marituy, LE A0002317 <bold>A, D</bold> sternum valve with valvocopula <bold>B, C, E, F</bold> raphe valve <bold>G</bold> valvocopula of raphe valve <bold>H</bold> sternum valve. Scale bar: 10 µm.</p></caption><graphic xmlns:xlink="http://www.w3.org/1999/xlink" xlink:href="phytokeys-247-219_article-131353__-g007.jpg" position="float" orientation="portrait" xlink:type="simple" id="oo_1156077.jpg"><uri content-type="original_file" xlink:type="simple">https://binary.pensoft.net/fig/1156077</uri></graphic></fig><p><abbrev xmlns:xlink="http://www.w3.org/1999/xlink" xlink:title="scanning electron microscopy" id="ABBRID0E4OBG" xlink:type="simple">SEM</abbrev> (n = 74). Valves from subcircular to broadly elliptical, with broadly rounded apices, 11.5–36.7 μm in length (mean 19.1–21.3), 8.7–27.1 in breadth (mean 15.2–17.2). Length to breadth ratio 1.0–1.4:1 (mean 1.2–1.3:1). <abbrev xmlns:xlink="http://www.w3.org/1999/xlink" xlink:title="raphe valve" id="ABBRID0EBPBG" xlink:type="simple">RV</abbrev> and <abbrev xmlns:xlink="http://www.w3.org/1999/xlink" xlink:title="sternum valve" id="ABBRID0EFPBG" xlink:type="simple">SV</abbrev> very different on structure.</p><p><abbrev xmlns:xlink="http://www.w3.org/1999/xlink" xlink:title="raphe valve" id="ABBRID0ELPBG" xlink:type="simple">RV</abbrev> (n = 28). Valves concave, with straight raphe and narrow-linear axial area. Striae uniseriate, 21–32 in 10 μm (mean 24.6), weakly radial in valve middle, more radial towards valve apices, interrupted by submarginal hyaline strips and not reached valve margin. Areolae 20–31 in 10 μm of stria (mean 24.8), absent at valve apices. Valve mantle reversed (contra mantle): valve face flat, mantle (or part of it) elevated and opposite directed to the adjacent <abbrev xmlns:xlink="http://www.w3.org/1999/xlink" xlink:title="sternum valve" id="ABBRID0EPPBG" xlink:type="simple">SV</abbrev>, these two parts (flat and raised) separated from each other by narrow submarginal hyaline strips, 0.3–0.8 μm in breadth. Wider marginal ridge, 0.8–2.0 μm in breadth, at mantle or along valve edge.</p><p><abbrev xmlns:xlink="http://www.w3.org/1999/xlink" xlink:title="raphe valve" id="ABBRID0EVPBG" xlink:type="simple">RV</abbrev>, external view (Figs <xref ref-type="fig" rid="F8">8A–F</xref>, <xref ref-type="fig" rid="F11">11A–D</xref>, <xref ref-type="fig" rid="F13">13A, B</xref>, <xref ref-type="fig" rid="F15">15A, C, D</xref>). Central area small, round or rectangular. Raphe straight, proximal (central) endings drop-shaped, slightly extending into central area; distal endings more extending and frequently T-shaped. Areolae round or unevenly rounded, small along raphe, increasing towards valve edge.</p><fig id="F8" position="float" orientation="portrait"><object-id xmlns:xlink="http://www.w3.org/1999/xlink" content-type="doi" xlink:type="simple">10.3897/phytokeys.247.131353.figure8</object-id><object-id xmlns:xlink="http://www.w3.org/1999/xlink" content-type="arpha" xlink:type="simple">0BC06D90-1B6D-514B-8931-3C782C27FAB4</object-id><label>Figure 8.</label><caption><p><italic><tp:taxon-name><tp:taxon-name-part taxon-name-part-type="genus" reg="Cocconeis">Cocconeis</tp:taxon-name-part><tp:taxon-name-part taxon-name-part-type="species" reg="baicalensis">baicalensis</tp:taxon-name-part></tp:taxon-name></italic>. Raphe valve, external view. <abbrev xmlns:xlink="http://www.w3.org/1999/xlink" xlink:title="scanning electron microscopy" id="ABBRID0E3QBG" xlink:type="simple">SEM</abbrev>. Specimen No. BL15645, Island Bolshoy Ushkaniy. Scale bar: 5 µm.</p></caption><graphic xmlns:xlink="http://www.w3.org/1999/xlink" xlink:href="phytokeys-247-219_article-131353__-g008.jpg" position="float" orientation="portrait" xlink:type="simple" id="oo_1156078.jpg"><uri content-type="original_file" xlink:type="simple">https://binary.pensoft.net/fig/1156078</uri></graphic></fig><p><abbrev xmlns:xlink="http://www.w3.org/1999/xlink" xlink:title="raphe valve" id="ABBRID0EHRBG" xlink:type="simple">RV</abbrev>, internal view (Figs <xref ref-type="fig" rid="F9">9A–D</xref>, <xref ref-type="fig" rid="F11">11E, F</xref>, <xref ref-type="fig" rid="F13">13C</xref>, <xref ref-type="fig" rid="F15">15B</xref>). Central area round, axial and central areas slightly convex. Proximal raphe endings directed opposite; distal ones straight or directed opposite from each other and from proximal endings, i.e. raphe branches S-shaped. Hyaline area (submarginal hyaline strips) in form of ridge. Areolae round, equal in size, and occluded (not always) by hymen.</p><fig id="F9" position="float" orientation="portrait"><object-id xmlns:xlink="http://www.w3.org/1999/xlink" content-type="doi" xlink:type="simple">10.3897/phytokeys.247.131353.figure9</object-id><object-id xmlns:xlink="http://www.w3.org/1999/xlink" content-type="arpha" xlink:type="simple">72048786-8BB6-5EDC-85E2-14F87846C5E7</object-id><label>Figure 9.</label><caption><p><italic><tp:taxon-name><tp:taxon-name-part taxon-name-part-type="genus" reg="Cocconeis">Cocconeis</tp:taxon-name-part><tp:taxon-name-part taxon-name-part-type="species" reg="baicalensis">baicalensis</tp:taxon-name-part></tp:taxon-name></italic><bold>A–D</bold> raphe valve, internal view <bold>B</bold> valve with valvocopula. <abbrev xmlns:xlink="http://www.w3.org/1999/xlink" xlink:title="scanning electron microscopy" id="ABBRID0ESSBG" xlink:type="simple">SEM</abbrev>. Specimen No. BL15645, Island Bolshoy Ushkaniy. Scale bar: 5 µm.</p></caption><graphic xmlns:xlink="http://www.w3.org/1999/xlink" xlink:href="phytokeys-247-219_article-131353__-g009.jpg" position="float" orientation="portrait" xlink:type="simple" id="oo_1156079.jpg"><uri content-type="original_file" xlink:type="simple">https://binary.pensoft.net/fig/1156079</uri></graphic></fig><p><abbrev xmlns:xlink="http://www.w3.org/1999/xlink" xlink:title="raphe valve valvocopula" id="ABBRID0E4SBG" xlink:type="simple">RVVC</abbrev> (Fig. <xref ref-type="fig" rid="F13">13D</xref>). Valvocopula connected conically to <abbrev xmlns:xlink="http://www.w3.org/1999/xlink" xlink:title="raphe valve" id="ABBRID0EFTBG" xlink:type="simple">RV</abbrev>, closed or opened, up to 3 μm in breadth, with uneven edge bears and elongated weakly curved fimbriae, 0.9–1.8 μm high, 13–18 in 10 μm, some fimbriae with dichotomously branched tips.</p><p><abbrev xmlns:xlink="http://www.w3.org/1999/xlink" xlink:title="sternum valve" id="ABBRID0ELTBG" xlink:type="simple">SV</abbrev> (n = 45). Valves convex, increasing of convexity closer to valve edge. Central area and hyaline rings absent. Striae uniseriate, 17–28 in 10 μm (mean 25). Areolae round to unevenly rounded, sometimes elongated, 11–23 in 10 μm of stria (mean 18.7).</p><p><abbrev xmlns:xlink="http://www.w3.org/1999/xlink" xlink:title="sternum valve" id="ABBRID0ERTBG" xlink:type="simple">SV</abbrev>, external view (Figs <xref ref-type="fig" rid="F12">12A–D</xref>, <xref ref-type="fig" rid="F14">14A, B</xref>, <xref ref-type="fig" rid="F15">15E</xref>). Axial area narrowly linear or absent. Middle part of valve (not mantle) often with small granules arranged in order or randomly.</p><p><abbrev xmlns:xlink="http://www.w3.org/1999/xlink" xlink:title="sternum valve" id="ABBRID0EDUBG" xlink:type="simple">SV</abbrev>, internal view (Figs <xref ref-type="fig" rid="F10">10A–D</xref>, <xref ref-type="fig" rid="F12">12E, F</xref>, <xref ref-type="fig" rid="F14">14C, D</xref>, <xref ref-type="fig" rid="F15">15F</xref>). Axial area narrowly linear to narrowly lanceolate, usually slightly raised as rib.</p><fig id="F10" position="float" orientation="portrait"><object-id xmlns:xlink="http://www.w3.org/1999/xlink" content-type="doi" xlink:type="simple">10.3897/phytokeys.247.131353.figure10</object-id><object-id xmlns:xlink="http://www.w3.org/1999/xlink" content-type="arpha" xlink:type="simple">5B906F14-2F1D-5A15-99E5-DBC311663ECD</object-id><label>Figure 10.</label><caption><p><italic><tp:taxon-name><tp:taxon-name-part taxon-name-part-type="genus" reg="Cocconeis">Cocconeis</tp:taxon-name-part><tp:taxon-name-part taxon-name-part-type="species" reg="baicalensis">baicalensis</tp:taxon-name-part></tp:taxon-name></italic><bold>A–D</bold> sternum valve, internal view <bold>A, B</bold> valve with valvocopula <bold>D</bold> lowest valve (arrowhead). <abbrev xmlns:xlink="http://www.w3.org/1999/xlink" xlink:title="scanning electron microscopy" id="ABBRID0EQVBG" xlink:type="simple">SEM</abbrev>. Specimen No. BL15646, Island Bolshoy Ushkaniy. Scale bars: 5 µm.</p></caption><graphic xmlns:xlink="http://www.w3.org/1999/xlink" xlink:href="phytokeys-247-219_article-131353__-g010.jpg" position="float" orientation="portrait" xlink:type="simple" id="oo_1156080.jpg"><uri content-type="original_file" xlink:type="simple">https://binary.pensoft.net/fig/1156080</uri></graphic></fig><fig id="F11" position="float" orientation="portrait"><object-id xmlns:xlink="http://www.w3.org/1999/xlink" content-type="doi" xlink:type="simple">10.3897/phytokeys.247.131353.figure11</object-id><object-id xmlns:xlink="http://www.w3.org/1999/xlink" content-type="arpha" xlink:type="simple">D01A6923-F5EA-53B8-A1BD-4DEA92E385A9</object-id><label>Figure 11.</label><caption><p><italic><tp:taxon-name><tp:taxon-name-part taxon-name-part-type="genus" reg="Cocconeis">Cocconeis</tp:taxon-name-part><tp:taxon-name-part taxon-name-part-type="species" reg="baicalensis">baicalensis</tp:taxon-name-part></tp:taxon-name></italic>. Raphe valve (<bold>A–D</bold>) external view (<bold>E, F</bold>) internal view. <abbrev xmlns:xlink="http://www.w3.org/1999/xlink" xlink:title="scanning electron microscopy" id="ABBRID0EQWBG" xlink:type="simple">SEM</abbrev>. Specimen No. 318, Kotelnikovskiy Mayak. Scale bars: 2 µm (<bold>A</bold>); 5 µm (<bold>B, D–F</bold>); 1 µm (<bold>C</bold>).</p></caption><graphic xmlns:xlink="http://www.w3.org/1999/xlink" xlink:href="phytokeys-247-219_article-131353__-g011.jpg" position="float" orientation="portrait" xlink:type="simple" id="oo_1156081.jpg"><uri content-type="original_file" xlink:type="simple">https://binary.pensoft.net/fig/1156081</uri></graphic></fig><fig id="F12" position="float" orientation="portrait"><object-id xmlns:xlink="http://www.w3.org/1999/xlink" content-type="doi" xlink:type="simple">10.3897/phytokeys.247.131353.figure12</object-id><object-id xmlns:xlink="http://www.w3.org/1999/xlink" content-type="arpha" xlink:type="simple">7B2AB1E1-B0F2-52DF-9F74-E41C932FD624</object-id><label>Figure 12.</label><caption><p><italic><tp:taxon-name><tp:taxon-name-part taxon-name-part-type="genus" reg="Cocconeis">Cocconeis</tp:taxon-name-part><tp:taxon-name-part taxon-name-part-type="species" reg="baicalensis">baicalensis</tp:taxon-name-part></tp:taxon-name></italic>. Sternum valve (<bold>A–D</bold>) external view (<bold>E, F</bold>) internal view. <abbrev xmlns:xlink="http://www.w3.org/1999/xlink" xlink:title="scanning electron microscopy" id="ABBRID0EWXBG" xlink:type="simple">SEM</abbrev>. Specimen No. 318, Kotelnikovskiy Mayak. Scale bars: 5 µm (<bold>A, C, E</bold>); 2 µm (<bold>B, D, F</bold>).</p></caption><graphic xmlns:xlink="http://www.w3.org/1999/xlink" xlink:href="phytokeys-247-219_article-131353__-g012.jpg" position="float" orientation="portrait" xlink:type="simple" id="oo_1156082.jpg"><uri content-type="original_file" xlink:type="simple">https://binary.pensoft.net/fig/1156082</uri></graphic></fig><fig id="F13" position="float" orientation="portrait"><object-id xmlns:xlink="http://www.w3.org/1999/xlink" content-type="doi" xlink:type="simple">10.3897/phytokeys.247.131353.figure13</object-id><object-id xmlns:xlink="http://www.w3.org/1999/xlink" content-type="arpha" xlink:type="simple">EC4123DA-C604-53B5-B829-9574DC43B08D</object-id><label>Figure 13.</label><caption><p><italic><tp:taxon-name><tp:taxon-name-part taxon-name-part-type="genus" reg="Cocconeis">Cocconeis</tp:taxon-name-part><tp:taxon-name-part taxon-name-part-type="species" reg="baicalensis">baicalensis</tp:taxon-name-part></tp:taxon-name></italic><bold>A–C</bold> raphe valve <bold>A, B</bold> external view <bold>C</bold> internal view <bold>D</bold> valvocopula (VCRV). <abbrev xmlns:xlink="http://www.w3.org/1999/xlink" xlink:title="scanning electron microscopy" id="ABBRID0E5YBG" xlink:type="simple">SEM</abbrev>. Specimen No. 5, Marituy. Scale bars: 5 µm (<bold>A–C</bold>); 2 µm (<bold>D</bold>).</p></caption><graphic xmlns:xlink="http://www.w3.org/1999/xlink" xlink:href="phytokeys-247-219_article-131353__-g013.jpg" position="float" orientation="portrait" xlink:type="simple" id="oo_1156083.jpg"><uri content-type="original_file" xlink:type="simple">https://binary.pensoft.net/fig/1156083</uri></graphic></fig><fig id="F14" position="float" orientation="portrait"><object-id xmlns:xlink="http://www.w3.org/1999/xlink" content-type="doi" xlink:type="simple">10.3897/phytokeys.247.131353.figure14</object-id><object-id xmlns:xlink="http://www.w3.org/1999/xlink" content-type="arpha" xlink:type="simple">D4C1FA6C-ED01-5603-89D0-EF8F3074D236</object-id><label>Figure 14.</label><caption><p><italic><tp:taxon-name><tp:taxon-name-part taxon-name-part-type="genus" reg="Cocconeis">Cocconeis</tp:taxon-name-part><tp:taxon-name-part taxon-name-part-type="species" reg="baicalensis">baicalensis</tp:taxon-name-part></tp:taxon-name></italic><bold>A–D</bold> sternum valve <bold>A, B</bold> external view <bold>C</bold> internal view <bold>D</bold> valve with valvocopula. <abbrev xmlns:xlink="http://www.w3.org/1999/xlink" xlink:title="scanning electron microscopy" id="ABBRID0EG1BG" xlink:type="simple">SEM</abbrev>. Specimen No. 5, Marituy. Scale bars: 5 µm (<bold>A, C, D</bold>); 2 µm (<bold>C</bold>).</p></caption><graphic xmlns:xlink="http://www.w3.org/1999/xlink" xlink:href="phytokeys-247-219_article-131353__-g014.jpg" position="float" orientation="portrait" xlink:type="simple" id="oo_1156084.jpg"><uri content-type="original_file" xlink:type="simple">https://binary.pensoft.net/fig/1156084</uri></graphic></fig><fig id="F15" position="float" orientation="portrait"><object-id xmlns:xlink="http://www.w3.org/1999/xlink" content-type="doi" xlink:type="simple">10.3897/phytokeys.247.131353.figure15</object-id><object-id xmlns:xlink="http://www.w3.org/1999/xlink" content-type="arpha" xlink:type="simple">B95EC804-880A-5CED-81AE-B9B7FD3D24C0</object-id><label>Figure 15.</label><caption><p><italic><tp:taxon-name><tp:taxon-name-part taxon-name-part-type="genus" reg="Cocconeis">Cocconeis</tp:taxon-name-part><tp:taxon-name-part taxon-name-part-type="species" reg="baicalensis">baicalensis</tp:taxon-name-part></tp:taxon-name></italic><bold>A, B</bold> raphe valve <bold>A</bold> external view <bold>B</bold> internal view <bold>C</bold> frustule <bold>D</bold> part of frustule, external <abbrev xmlns:xlink="http://www.w3.org/1999/xlink" xlink:title="raphe valve" id="ABBRID0EQ2BG" xlink:type="simple">RV</abbrev> and internal <abbrev xmlns:xlink="http://www.w3.org/1999/xlink" xlink:title="sternum valve" id="ABBRID0EU2BG" xlink:type="simple">SV</abbrev> view <bold>E, F</bold> sternum valve <bold>E</bold> external view <bold>F</bold> internal view. <abbrev xmlns:xlink="http://www.w3.org/1999/xlink" xlink:title="scanning electron microscopy" id="ABBRID0E52BG" xlink:type="simple">SEM</abbrev>. Specimen No. 336, Boguchanskaya Gulf. Scale bars: 5 µm (<bold>A–C, E</bold>); 1 µm (<bold>D</bold>); 2 µm (<bold>F</bold>).</p></caption><graphic xmlns:xlink="http://www.w3.org/1999/xlink" xlink:href="phytokeys-247-219_article-131353__-g015.jpg" position="float" orientation="portrait" xlink:type="simple" id="oo_1156085.jpg"><uri content-type="original_file" xlink:type="simple">https://binary.pensoft.net/fig/1156085</uri></graphic></fig><p>SVVC. Valvocopula closed, 1.3–1.7 μm in breadth.</p><p>There are no data on copulae, except valvocopulae.</p></tp:treatment-sec><tp:treatment-sec sec-type="comments" id="SECID0EP3BG"><title>Comments.</title><p>Our data differ from the data of Skvortzov and Skabichevsky in the following (Table <xref ref-type="table" rid="T4">4</xref>): the valve length corresponds to Skvortzov’s description (<xref ref-type="bibr" rid="B25">Skvortzov 1946</xref>). The upper range of valve width and the stria density on both valves are increased. The protologue data of 14 striae in 10 μm were not observed and are likely erroneous. Literature data on the areola density in striae most likely refer to a <abbrev xmlns:xlink="http://www.w3.org/1999/xlink" xlink:title="sternum valve" id="ABBRID0E43BG" xlink:type="simple">SV</abbrev>, according to our data it is somewhat higher than it is in the literature; while the areola density on the <abbrev xmlns:xlink="http://www.w3.org/1999/xlink" xlink:title="raphe valve" id="ABBRID0EB4BG" xlink:type="simple">RV</abbrev> is significantly higher than on the <abbrev xmlns:xlink="http://www.w3.org/1999/xlink" xlink:title="sternum valve" id="ABBRID0EF4BG" xlink:type="simple">SV</abbrev>.</p><table-wrap id="T4" position="float" orientation="portrait"><label>Table 4.</label><caption><p>Comparison of morphological features of <italic><tp:taxon-name><tp:taxon-name-part taxon-name-part-type="genus" reg="Cocconeis">Cocconeis</tp:taxon-name-part><tp:taxon-name-part taxon-name-part-type="species" reg="skvortzowii">skvortzowii</tp:taxon-name-part></tp:taxon-name></italic> and related species.</p></caption><table id="TID0ESOAI" rules="all"><tbody><tr><th rowspan="2" colspan="1">Species</th><th rowspan="2" colspan="1">Valve length (μm)</th><th rowspan="2" colspan="1">Valve breadth (μm)</th><th rowspan="2" colspan="1">Ratio</th><th rowspan="1" colspan="2">Striae number in 10 μm</th><th rowspan="2" colspan="1">Areolae number in 10 μm</th><th rowspan="2" colspan="1">Distribution</th><th rowspan="2" colspan="1">References</th></tr><tr><th rowspan="1" colspan="1">
                    <abbrev xmlns:xlink="http://www.w3.org/1999/xlink" xlink:title="raphe valve" id="ABBRID0E65BG" xlink:type="simple">RV</abbrev>
                  </th><th rowspan="1" colspan="1">
                    <abbrev xmlns:xlink="http://www.w3.org/1999/xlink" xlink:title="sternum valve" id="ABBRID0EH6BG" xlink:type="simple">SV</abbrev>
                  </th></tr><tr><td rowspan="1" colspan="1">
                    <italic>
                      <tp:taxon-name><tp:taxon-name-part taxon-name-part-type="genus" reg="Cocconeis">Cocconeis</tp:taxon-name-part><tp:taxon-name-part taxon-name-part-type="species" reg="skvortzowii">skvortzowii</tp:taxon-name-part></tp:taxon-name>
                    </italic>
                  </td><td rowspan="1" colspan="1">8.9–27.0</td><td rowspan="1" colspan="1">5.6–17.7</td><td rowspan="1" colspan="1">1.3–2.0:1</td><td rowspan="1" colspan="1">20–24</td><td rowspan="1" colspan="1">13–23</td><td rowspan="1" colspan="1">22–33 (<abbrev xmlns:xlink="http://www.w3.org/1999/xlink" xlink:title="raphe valve" id="ABBRID0EPAAI" xlink:type="simple">RV</abbrev>)</td><td rowspan="1" colspan="1">Lake Baikal</td><td rowspan="1" colspan="1">Our data</td></tr><tr><td rowspan="1" colspan="1">
                    <tp:taxon-name><tp:taxon-name-part taxon-name-part-type="genus" reg="Cocconeis">C.</tp:taxon-name-part><tp:taxon-name-part taxon-name-part-type="species" reg="placentula">placentula</tp:taxon-name-part><tp:taxon-name-part taxon-name-part-type="infraspecific-rank">var.</tp:taxon-name-part><tp:taxon-name-part taxon-name-part-type="variety" reg="skvortzowii">skvortzowii</tp:taxon-name-part></tp:taxon-name>
                  </td><td rowspan="1" colspan="1">11–36</td><td rowspan="1" colspan="1">6.8–22.0</td><td rowspan="1" colspan="1">1.6–1.8(2.1):1*</td><td rowspan="1" colspan="1">20–30</td><td rowspan="1" colspan="1">13–20</td><td rowspan="1" colspan="1">11–13 (<abbrev xmlns:xlink="http://www.w3.org/1999/xlink" xlink:title="sternum valve" id="ABBRID0EBCAI" xlink:type="simple">SV</abbrev>)</td><td rowspan="1" colspan="1">Lake Baikal</td><td rowspan="1" colspan="1"><xref ref-type="bibr" rid="B26">Skvortzow 1937</xref>; <xref ref-type="bibr" rid="B23">Skabichevsky 1977</xref></td></tr><tr><td rowspan="1" colspan="1">
                    <tp:taxon-name><tp:taxon-name-part taxon-name-part-type="genus" reg="Cocconeis">C.</tp:taxon-name-part><tp:taxon-name-part taxon-name-part-type="species" reg="placentula">placentula</tp:taxon-name-part><tp:taxon-name-part taxon-name-part-type="infraspecific-rank">var.</tp:taxon-name-part><tp:taxon-name-part taxon-name-part-type="variety" reg="skvortzowii">skvortzowii</tp:taxon-name-part></tp:taxon-name>
                  </td><td rowspan="1" colspan="1">12–24</td><td rowspan="1" colspan="1">7–14</td><td rowspan="1" colspan="1">1.7:1*</td><td rowspan="1" colspan="1">~30</td><td rowspan="1" colspan="1">18</td><td rowspan="1" colspan="1">n.d.</td><td rowspan="1" colspan="1">Lake Baikal</td><td rowspan="1" colspan="1">
                    <xref ref-type="bibr" rid="B20">Sheshukova 1950</xref>
                  </td></tr><tr><td rowspan="1" colspan="1">
                    <italic>
                      <tp:taxon-name><tp:taxon-name-part taxon-name-part-type="genus" reg="Cocconeis">C.</tp:taxon-name-part><tp:taxon-name-part taxon-name-part-type="species" reg="skvortzowii">skvortzowii</tp:taxon-name-part></tp:taxon-name>
                    </italic>
                  </td><td rowspan="1" colspan="1">14–36</td><td rowspan="1" colspan="1">8–22</td><td rowspan="1" colspan="1">1.6–1.8:1*</td><td rowspan="1" colspan="1">15–20</td><td rowspan="1" colspan="1">15–20</td><td rowspan="1" colspan="1">11–13</td><td rowspan="1" colspan="1">Lake Baikal</td><td rowspan="1" colspan="1">
                    <xref ref-type="bibr" rid="B21">Sheshukova 1951</xref>
                  </td></tr><tr><td rowspan="2" colspan="1"><italic><tp:taxon-name><tp:taxon-name-part taxon-name-part-type="genus" reg="Cocconeis">C.</tp:taxon-name-part><tp:taxon-name-part taxon-name-part-type="species" reg="disculus">disculus</tp:taxon-name-part></tp:taxon-name></italic> (Schumann) Cleve</td><td rowspan="1" colspan="1">20–25</td><td rowspan="1" colspan="1">11–16</td><td rowspan="1" colspan="1">1.6–1.8:1*</td><td rowspan="1" colspan="1">22</td><td rowspan="1" colspan="1">7–9</td><td rowspan="1" colspan="1">n.d.</td><td rowspan="1" colspan="1">Europe</td><td rowspan="1" colspan="1"><xref ref-type="bibr" rid="B20">Sheshukova 1950</xref>, <xref ref-type="bibr" rid="B21">1951</xref></td></tr><tr><td rowspan="1" colspan="1">10–25</td><td rowspan="1" colspan="1">7–16</td><td rowspan="1" colspan="1">1.4–1.6:1*</td><td rowspan="1" colspan="1">20–22</td><td rowspan="1" colspan="1">6–10</td><td rowspan="1" colspan="1">18–22 (<abbrev xmlns:xlink="http://www.w3.org/1999/xlink" xlink:title="raphe valve" id="ABBRID0EWHAI" xlink:type="simple">RV</abbrev>)</td><td rowspan="1" colspan="1">Cosmopolitan, Germany</td><td rowspan="1" colspan="1"><xref ref-type="bibr" rid="B9">Krammer and Lange-Bertalot 1991</xref>; <xref ref-type="bibr" rid="B7">Hofmann et al. 2011</xref>; <xref ref-type="bibr" rid="B12">Kulikovskiy et al. 2016b</xref>; <xref ref-type="bibr" rid="B13">Lange-Bertalot et al. 2017</xref></td></tr><tr><td rowspan="1" colspan="1"><italic><tp:taxon-name><tp:taxon-name-part taxon-name-part-type="genus" reg="Cocconeis">C.</tp:taxon-name-part><tp:taxon-name-part taxon-name-part-type="species" reg="diminuta">diminuta</tp:taxon-name-part></tp:taxon-name></italic> Pant.</td><td rowspan="1" colspan="1">8.5</td><td rowspan="1" colspan="1">6</td><td rowspan="1" colspan="1">1.4:1*</td><td rowspan="1" colspan="1">35</td><td rowspan="1" colspan="1">24</td><td rowspan="1" colspan="1">n.d.</td><td rowspan="1" colspan="1">Lake Baikal</td><td rowspan="1" colspan="1">
                    <xref ref-type="bibr" rid="B26">Skvortzow 1937</xref>
                  </td></tr><tr><td rowspan="1" colspan="1"><tp:taxon-name><tp:taxon-name-part taxon-name-part-type="genus" reg="Cocconeis">C.</tp:taxon-name-part><tp:taxon-name-part taxon-name-part-type="species" reg="disculus">disculus</tp:taxon-name-part><tp:taxon-name-part taxon-name-part-type="infraspecific-rank">var.</tp:taxon-name-part><tp:taxon-name-part taxon-name-part-type="variety" reg="diminuta">diminuta</tp:taxon-name-part></tp:taxon-name> (Pant.) Scheshukova</td><td rowspan="1" colspan="1">7–15</td><td rowspan="1" colspan="1">5–9</td><td rowspan="1" colspan="1">1.4–1.7:1*</td><td rowspan="1" colspan="1">~32</td><td rowspan="1" colspan="1">13</td><td rowspan="1" colspan="1">n.d.</td><td rowspan="1" colspan="1">European Russia, Mongolia</td><td rowspan="1" colspan="1"><xref ref-type="bibr" rid="B20">Sheshukova 1950</xref>, <xref ref-type="bibr" rid="B21">1951</xref></td></tr><tr><td rowspan="4" colspan="1"><italic><tp:taxon-name><tp:taxon-name-part taxon-name-part-type="genus" reg="Cocconeis">C.</tp:taxon-name-part><tp:taxon-name-part taxon-name-part-type="species" reg="neodiminuta">neodiminuta</tp:taxon-name-part></tp:taxon-name></italic> Krammer</td><td rowspan="1" colspan="1">7–18</td><td rowspan="1" colspan="1">5–9</td><td rowspan="1" colspan="1">1.4–2:1*</td><td rowspan="1" colspan="1">24–32</td><td rowspan="1" colspan="1">11–14 (2–4 areolae per stria)</td><td rowspan="1" colspan="1">25–32 (<abbrev xmlns:xlink="http://www.w3.org/1999/xlink" xlink:title="raphe valve" id="ABBRID0EWMAI" xlink:type="simple">RV</abbrev>)</td><td rowspan="1" colspan="1">Germany, Hungary, Switzerland, Ireland</td><td rowspan="1" colspan="1"><xref ref-type="bibr" rid="B9">Krammer and Lange-Bertalot 1991</xref>; <xref ref-type="bibr" rid="B12">Kulikovskiy et al. 2016b</xref></td></tr><tr><td rowspan="1" colspan="1">9.6–19.4</td><td rowspan="1" colspan="1">6.5–8.0</td><td rowspan="1" colspan="1">1.5–2.4:1*</td><td rowspan="1" colspan="1">ca. 25</td><td rowspan="1" colspan="1">n.d.</td><td rowspan="1" colspan="1">n.d.</td><td rowspan="1" colspan="1">Poland</td><td rowspan="1" colspan="1">
                    <xref ref-type="bibr" rid="B31">Wojtal 2009</xref>
                  </td></tr><tr><td rowspan="1" colspan="1">8–18</td><td rowspan="1" colspan="1">6–9</td><td rowspan="1" colspan="1">1.3–2:1*</td><td rowspan="1" colspan="1">24–32</td><td rowspan="1" colspan="1">11–14</td><td rowspan="1" colspan="1">25–32 (<abbrev xmlns:xlink="http://www.w3.org/1999/xlink" xlink:title="raphe valve" id="ABBRID0E1OAI" xlink:type="simple">RV</abbrev>)</td><td rowspan="1" colspan="1">Germany, Hungary, Ireland</td><td rowspan="1" colspan="1">
                    <xref ref-type="bibr" rid="B19">Romero and Van de Vijver 2011</xref>
                  </td></tr><tr><td rowspan="1" colspan="1">13–17</td><td rowspan="1" colspan="1">7–10</td><td rowspan="1" colspan="1">1.7–2:1*</td><td rowspan="1" colspan="1">30</td><td rowspan="1" colspan="1">13–15</td><td rowspan="1" colspan="1">n.d.</td><td rowspan="1" colspan="1">Brazil</td><td rowspan="1" colspan="1">
                    <xref ref-type="bibr" rid="B1">Costa et al. 2020</xref>
                  </td></tr><tr><td rowspan="2" colspan="1"><tp:taxon-name><tp:taxon-name-part taxon-name-part-type="genus" reg="Cocconeis">C.</tp:taxon-name-part><tp:taxon-name-part taxon-name-part-type="species" reg="placentula">placentula</tp:taxon-name-part><tp:taxon-name-part taxon-name-part-type="infraspecific-rank">var.</tp:taxon-name-part><tp:taxon-name-part taxon-name-part-type="variety" reg="euglypta">euglypta</tp:taxon-name-part></tp:taxon-name> (Ehrenb.) Grunow</td><td rowspan="1" colspan="1">10–46</td><td rowspan="1" colspan="1">n.d.</td><td rowspan="1" colspan="1">n.d.</td><td rowspan="1" colspan="1">n.d.</td><td rowspan="1" colspan="1">19–22</td><td rowspan="1" colspan="1">n.d.</td><td rowspan="1" colspan="1">Cosmopolitan</td><td rowspan="1" colspan="1">
                    <xref ref-type="bibr" rid="B9">Krammer and Lange-Bertalot 1991</xref>
                  </td></tr><tr><td rowspan="1" colspan="1">11.0–41.2</td><td rowspan="1" colspan="1">7.4–26.6</td><td rowspan="1" colspan="1">1.5:1*</td><td rowspan="1" colspan="1">ca. 20</td><td rowspan="1" colspan="1">20–22</td><td rowspan="1" colspan="1">n.d.</td><td rowspan="1" colspan="1">Poland</td><td rowspan="1" colspan="1">
                    <xref ref-type="bibr" rid="B31">Wojtal 2009</xref>
                  </td></tr><tr><td rowspan="4" colspan="1"><italic><tp:taxon-name><tp:taxon-name-part taxon-name-part-type="genus" reg="Cocconeis">C.</tp:taxon-name-part><tp:taxon-name-part taxon-name-part-type="species" reg="euglypta">euglypta</tp:taxon-name-part></tp:taxon-name></italic> Ehrenb. (epitype)</td><td rowspan="1" colspan="1">15.9–29.5</td><td rowspan="1" colspan="1">9.8–17.7</td><td rowspan="1" colspan="1">1.5–1.8:1</td><td rowspan="1" colspan="1">17–22</td><td rowspan="1" colspan="1">18.5–24 / 20–24</td><td rowspan="1" colspan="1">n.d.</td><td rowspan="1" colspan="1">Baltic Sea</td><td rowspan="1" colspan="1">
                    <xref ref-type="bibr" rid="B17">Romero and Jahn 2013</xref>
                  </td></tr><tr><td rowspan="1" colspan="1">15–30</td><td rowspan="1" colspan="1">9–18</td><td rowspan="1" colspan="1">1.7:1*</td><td rowspan="1" colspan="1">17–22</td><td rowspan="1" colspan="1">18–24</td><td rowspan="1" colspan="1">n.d.</td><td rowspan="1" colspan="1">Cosmopolitan</td><td rowspan="1" colspan="1">
                    <xref ref-type="bibr" rid="B12">Kulikovskiy et al. 2016b</xref>
                  </td></tr><tr><td rowspan="1" colspan="1">15–45</td><td rowspan="1" colspan="1">9–28</td><td rowspan="1" colspan="1">1.5–1.8:1</td><td rowspan="1" colspan="1">17–22</td><td rowspan="1" colspan="1">18–24</td><td rowspan="1" colspan="1">n.d.</td><td rowspan="1" colspan="1">n.d</td><td rowspan="1" colspan="1">
                    <xref ref-type="bibr" rid="B13">Lange-Bertalot et al. 2017</xref>
                  </td></tr><tr><td rowspan="1" colspan="1">13.4–29.5</td><td rowspan="1" colspan="1">8.3–16.6</td><td rowspan="1" colspan="1">1.6–1.8:1*</td><td rowspan="1" colspan="1">19–24</td><td rowspan="1" colspan="1">22–24</td><td rowspan="1" colspan="1">n.d.</td><td rowspan="1" colspan="1">Brazil</td><td rowspan="1" colspan="1">
                    <xref ref-type="bibr" rid="B1">Costa et al. 2020</xref>
                  </td></tr><tr><td rowspan="5" colspan="1"><tp:taxon-name><tp:taxon-name-part taxon-name-part-type="genus" reg="Cocconeis">C.</tp:taxon-name-part><tp:taxon-name-part taxon-name-part-type="species" reg="placentula">placentula</tp:taxon-name-part><tp:taxon-name-part taxon-name-part-type="infraspecific-rank">var.</tp:taxon-name-part><tp:taxon-name-part taxon-name-part-type="variety" reg="lineata">lineata</tp:taxon-name-part></tp:taxon-name> (Ehrenb.) Van Heurck</td><td rowspan="1" colspan="1">30</td><td rowspan="1" colspan="1">18</td><td rowspan="1" colspan="1">1.7:1*</td><td rowspan="1" colspan="1">n.d.</td><td rowspan="1" colspan="1">24</td><td rowspan="1" colspan="1">n.d.</td><td rowspan="1" colspan="1">Lake Baikal</td><td rowspan="1" colspan="1">
                    <xref ref-type="bibr" rid="B26">Skvortzow 1937</xref>
                  </td></tr><tr><td rowspan="1" colspan="1">40–70</td><td rowspan="1" colspan="1">30–40</td><td rowspan="1" colspan="1">1.3–1.8:1*</td><td rowspan="1" colspan="1">n.d.</td><td rowspan="1" colspan="1">n.d.</td><td rowspan="1" colspan="1">n.d.</td><td rowspan="1" colspan="1">Russia, Europe</td><td rowspan="1" colspan="1">
                    <xref ref-type="bibr" rid="B21">Sheshukova 1951</xref>
                  </td></tr><tr><td rowspan="1" colspan="1">10–80</td><td rowspan="1" colspan="1">n.d.</td><td rowspan="1" colspan="1">n.d.</td><td rowspan="1" colspan="1">n.d.</td><td rowspan="1" colspan="1">16–23</td><td rowspan="1" colspan="1">n.d.</td><td rowspan="1" colspan="1">Cosmopolitan</td><td rowspan="1" colspan="1">
                    <xref ref-type="bibr" rid="B9">Krammer and Lange-Bertalot 1991</xref>
                  </td></tr><tr><td rowspan="1" colspan="1">14.0–25.2</td><td rowspan="1" colspan="1">10.5–14.0</td><td rowspan="1" colspan="1">1.3–1.8:1*</td><td rowspan="1" colspan="1">22.0–23.5</td><td rowspan="1" colspan="1">20–22</td><td rowspan="1" colspan="1">n.d.</td><td rowspan="1" colspan="1">Poland</td><td rowspan="1" colspan="1">
                    <xref ref-type="bibr" rid="B31">Wojtal 2009</xref>
                  </td></tr><tr><td rowspan="1" colspan="1">11–42</td><td rowspan="1" colspan="1">7–28</td><td rowspan="1" colspan="1">1.5–1.6:1*</td><td rowspan="1" colspan="1">15–24(30)</td><td rowspan="1" colspan="1">n.d.</td><td rowspan="1" colspan="1">n.d.</td><td rowspan="1" colspan="1">North Russia</td><td rowspan="1" colspan="1">
                    <xref ref-type="bibr" rid="B2">Genkal and Vekhov 2007</xref>
                  </td></tr><tr><td rowspan="1" colspan="1"><italic><tp:taxon-name><tp:taxon-name-part taxon-name-part-type="genus" reg="Cocconeis">C.</tp:taxon-name-part><tp:taxon-name-part taxon-name-part-type="species" reg="lineata">lineata</tp:taxon-name-part></tp:taxon-name></italic> Ehrenb. (epitype)</td><td rowspan="1" colspan="1">18.6–22.7</td><td rowspan="1" colspan="1">6.4–13.1</td><td rowspan="1" colspan="1">1.6–2.4:1</td><td rowspan="1" colspan="1">20–28</td><td rowspan="1" colspan="1">(7)10–15 / 12–20</td><td rowspan="1" colspan="1">16–24(26) (<abbrev xmlns:xlink="http://www.w3.org/1999/xlink" xlink:title="sternum valve" id="ABBRID0EN4AI" xlink:type="simple">SV</abbrev>)</td><td rowspan="1" colspan="1">Faroer Islands, Denmark</td><td rowspan="1" colspan="1">
                    <xref ref-type="bibr" rid="B17">Romero and Jahn 2013</xref>
                  </td></tr><tr><td rowspan="4" colspan="1">
                    <italic>
                      <tp:taxon-name><tp:taxon-name-part taxon-name-part-type="genus" reg="Cocconeis">C.</tp:taxon-name-part><tp:taxon-name-part taxon-name-part-type="species" reg="lineata">lineata</tp:taxon-name-part></tp:taxon-name>
                    </italic>
                  </td><td rowspan="1" colspan="1">18–23</td><td rowspan="1" colspan="1">6–14</td><td rowspan="1" colspan="1">1.6–3:1*</td><td rowspan="1" colspan="1">20–28</td><td rowspan="1" colspan="1">10–15</td><td rowspan="1" colspan="1">16–24 (<abbrev xmlns:xlink="http://www.w3.org/1999/xlink" xlink:title="sternum valve" id="ABBRID0E65AI" xlink:type="simple">SV</abbrev>)</td><td rowspan="1" colspan="1">Cosmopolitan</td><td rowspan="1" colspan="1">
                    <xref ref-type="bibr" rid="B12">Kulikovskiy et al. 2016b</xref>
                  </td></tr><tr><td rowspan="1" colspan="1">16–80</td><td rowspan="1" colspan="1">6–35</td><td rowspan="1" colspan="1">1.6–2.4:1</td><td rowspan="1" colspan="1">20–28</td><td rowspan="1" colspan="1">10–15</td><td rowspan="1" colspan="1">16–24 (<abbrev xmlns:xlink="http://www.w3.org/1999/xlink" xlink:title="sternum valve" id="ABBRID0ECABI" xlink:type="simple">SV</abbrev>)</td><td rowspan="1" colspan="1">Europe</td><td rowspan="1" colspan="1">
                    <xref ref-type="bibr" rid="B13">Lange-Bertalot et al. 2017</xref>
                  </td></tr><tr><td rowspan="1" colspan="1">12.7–19.6</td><td rowspan="1" colspan="1">7.9–10.9</td><td rowspan="1" colspan="1">1.6–1.8:1</td><td rowspan="1" colspan="1">21–22</td><td rowspan="1" colspan="1">25–32</td><td rowspan="1" colspan="1">n.d.</td><td rowspan="1" colspan="1">Brazil</td><td rowspan="1" colspan="1">
                    <xref ref-type="bibr" rid="B1">Costa et al. 2020</xref>
                  </td></tr><tr><td rowspan="1" colspan="1">19.1–22.8</td><td rowspan="1" colspan="1">9.4–12.6</td><td rowspan="1" colspan="1">1.6–2.2</td><td rowspan="1" colspan="1">18–24</td><td rowspan="1" colspan="1">22–28</td><td rowspan="1" colspan="1">25–28 (<abbrev xmlns:xlink="http://www.w3.org/1999/xlink" xlink:title="raphe valve" id="ABBRID0EDCBI" xlink:type="simple">RV</abbrev>), 12–18 (<abbrev xmlns:xlink="http://www.w3.org/1999/xlink" xlink:title="sternum valve" id="ABBRID0EHCBI" xlink:type="simple">SV</abbrev>)</td><td rowspan="1" colspan="1">Korea</td><td rowspan="1" colspan="1">Jahn et al. 2017</td></tr><tr><td rowspan="2" colspan="1"><tp:taxon-name><tp:taxon-name-part taxon-name-part-type="genus" reg="Cocconeis">C.</tp:taxon-name-part><tp:taxon-name-part taxon-name-part-type="species" reg="placentula">placentula</tp:taxon-name-part><tp:taxon-name-part taxon-name-part-type="infraspecific-rank">var.</tp:taxon-name-part><tp:taxon-name-part taxon-name-part-type="variety" reg="pseudolineata">pseudolineata</tp:taxon-name-part></tp:taxon-name> Geitler</td><td rowspan="1" colspan="1">7.5–38.0</td><td rowspan="1" colspan="1">n.d.</td><td rowspan="1" colspan="1">n.d.</td><td rowspan="1" colspan="1">n.d.</td><td rowspan="1" colspan="1">13–20(22)</td><td rowspan="1" colspan="1">n.d.</td><td rowspan="1" colspan="1">n.d.</td><td rowspan="1" colspan="1">
                    <xref ref-type="bibr" rid="B9">Krammer and Lange-Bertalot 1991</xref>
                  </td></tr><tr><td rowspan="1" colspan="1">7.5–38.0</td><td rowspan="1" colspan="1">n.d.</td><td rowspan="1" colspan="1">n.d.</td><td rowspan="1" colspan="1">16–20(22)</td><td rowspan="1" colspan="1">20–23</td><td rowspan="1" colspan="1">n.d.</td><td rowspan="1" colspan="1">n.d.</td><td rowspan="1" colspan="1">
                    <xref ref-type="bibr" rid="B19">Romero and Van de Vijver 2011</xref>
                  </td></tr><tr><td rowspan="3" colspan="1"><italic><tp:taxon-name><tp:taxon-name-part taxon-name-part-type="genus" reg="Cocconeis">C.</tp:taxon-name-part><tp:taxon-name-part taxon-name-part-type="species" reg="pseudolineata">pseudolineata</tp:taxon-name-part></tp:taxon-name></italic> (Geitler) Lange-Bert.</td><td rowspan="1" colspan="1">7.5–38.0</td><td rowspan="1" colspan="1">6–18</td><td rowspan="1" colspan="1">1.3–2.1:1*</td><td rowspan="1" colspan="1">20–23</td><td rowspan="1" colspan="1">13–18(20)</td><td rowspan="1" colspan="1">16–20(22) (<abbrev xmlns:xlink="http://www.w3.org/1999/xlink" xlink:title="sternum valve" id="ABBRID0EFGBI" xlink:type="simple">SV</abbrev>)</td><td rowspan="1" colspan="1">Europe</td><td rowspan="1" colspan="1"><xref ref-type="bibr" rid="B7">Hofmann et al. 2011</xref>; <xref ref-type="bibr" rid="B13">Lange-Bertalot et al. 2017</xref></td></tr><tr><td rowspan="1" colspan="1">12.5–23.0</td><td rowspan="1" colspan="1">8–18</td><td rowspan="1" colspan="1">1.3–1.6:1*</td><td rowspan="1" colspan="1">23–24</td><td rowspan="1" colspan="1">13–15</td><td rowspan="1" colspan="1">n.d.</td><td rowspan="1" colspan="1">Poland</td><td rowspan="1" colspan="1">
                    <xref ref-type="bibr" rid="B31">Wojtal 2009</xref>
                  </td></tr><tr><td rowspan="1" colspan="1">16–32</td><td rowspan="1" colspan="1">8–14</td><td rowspan="1" colspan="1">2–2.3:1*</td><td rowspan="1" colspan="1">23–26</td><td rowspan="1" colspan="1">12–22</td><td rowspan="1" colspan="1">23–28 (<abbrev xmlns:xlink="http://www.w3.org/1999/xlink" xlink:title="raphe valve" id="ABBRID0EJIBI" xlink:type="simple">RV</abbrev>)</td><td rowspan="1" colspan="1">n.d.</td><td rowspan="1" colspan="1">
                    <xref ref-type="bibr" rid="B29">Werum and Lange-Bertalot 2004</xref>
                  </td></tr><tr><td rowspan="3" colspan="1"><italic><tp:taxon-name><tp:taxon-name-part taxon-name-part-type="genus" reg="Cocconeis">C.</tp:taxon-name-part><tp:taxon-name-part taxon-name-part-type="species" reg="pseudothumensis">pseudothumensis</tp:taxon-name-part></tp:taxon-name></italic> Reichardt</td><td rowspan="1" colspan="1">11.5–13.5</td><td rowspan="1" colspan="1">8.2–9.5</td><td rowspan="1" colspan="1">1.4:1*</td><td rowspan="1" colspan="1">35–40</td><td rowspan="1" colspan="1">10–20</td><td rowspan="1" colspan="1">10–20 (<abbrev xmlns:xlink="http://www.w3.org/1999/xlink" xlink:title="raphe valve" id="ABBRID0E2JBI" xlink:type="simple">RV</abbrev>)</td><td rowspan="1" colspan="1">Europe, France, Germany, Switzerland</td><td rowspan="1" colspan="1"><xref ref-type="bibr" rid="B15">Reichardt 1982</xref>; <xref ref-type="bibr" rid="B19">Romero and Van de Vijver 2011</xref></td></tr><tr><td rowspan="1" colspan="1">11.5–13.5</td><td rowspan="1" colspan="1">8.2–9.5</td><td rowspan="1" colspan="1">1.4:1*</td><td rowspan="1" colspan="1">35–40</td><td rowspan="1" colspan="1">10–12</td><td rowspan="1" colspan="1">n.d.</td><td rowspan="1" colspan="1">France, Europe</td><td rowspan="1" colspan="1"><xref ref-type="bibr" rid="B9">Krammer and Lange-Bertalot 1991</xref>; <xref ref-type="bibr" rid="B7">Hofmann et al. 2011</xref>; <xref ref-type="bibr" rid="B13">Lange-Bertalot et al. 2017</xref></td></tr><tr><td rowspan="1" colspan="1">9–15</td><td rowspan="1" colspan="1">6.5–11.0</td><td rowspan="1" colspan="1">1.4:1*</td><td rowspan="1" colspan="1">35–40</td><td rowspan="1" colspan="1">10–14</td><td rowspan="1" colspan="1">n.d.</td><td rowspan="1" colspan="1">Holarctic</td><td rowspan="1" colspan="1">
                    <xref ref-type="bibr" rid="B12">Kulikovskiy et al. 2016b</xref>
                  </td></tr><tr><td rowspan="1" colspan="1"><italic><tp:taxon-name><tp:taxon-name-part taxon-name-part-type="genus" reg="Cocconeis">C.</tp:taxon-name-part><tp:taxon-name-part taxon-name-part-type="species" reg="thumensis">thumensis</tp:taxon-name-part></tp:taxon-name></italic> Ant. Mayer</td><td rowspan="1" colspan="1">Up to 10</td><td rowspan="1" colspan="1">5–6</td><td rowspan="1" colspan="1">n.d.</td><td rowspan="1" colspan="1">15–16</td><td rowspan="1" colspan="1">15–16</td><td rowspan="1" colspan="1">n.d.</td><td rowspan="1" colspan="1">North European Russia, Europe</td><td rowspan="1" colspan="1"><xref ref-type="bibr" rid="B20">Sheshukova 1950</xref>, <xref ref-type="bibr" rid="B21">1951</xref></td></tr><tr><td rowspan="3" colspan="1"><italic><tp:taxon-name><tp:taxon-name-part taxon-name-part-type="genus" reg="Cocconeis">C.</tp:taxon-name-part><tp:taxon-name-part taxon-name-part-type="species" reg="neothumensis">neothumensis</tp:taxon-name-part></tp:taxon-name></italic> Krammer</td><td rowspan="1" colspan="1">6.5–13.0</td><td rowspan="1" colspan="1">4.0–8.3</td><td rowspan="1" colspan="1">1.6:1*</td><td rowspan="1" colspan="1">28–36</td><td rowspan="1" colspan="1">16–25</td><td rowspan="1" colspan="1">34–37 (<abbrev xmlns:xlink="http://www.w3.org/1999/xlink" xlink:title="raphe valve" id="ABBRID0EDPBI" xlink:type="simple">RV</abbrev>)</td><td rowspan="1" colspan="1">Cosmopolitan, Germany</td><td rowspan="1" colspan="1"><xref ref-type="bibr" rid="B9">Krammer and Lange-Bertalot 1991</xref>; <xref ref-type="bibr" rid="B7">Hofmann et al. 2011</xref>; <xref ref-type="bibr" rid="B12">Kulikovskiy et al. 2016b</xref>; <xref ref-type="bibr" rid="B13">Lange-Bertalot et al. 2017</xref></td></tr><tr><td rowspan="1" colspan="1">11.2–12.2</td><td rowspan="1" colspan="1">7.0–7.4</td><td rowspan="1" colspan="1">1.6:1*</td><td rowspan="1" colspan="1">23</td><td rowspan="1" colspan="1">26</td><td rowspan="1" colspan="1">n.d.</td><td rowspan="1" colspan="1">Brazil</td><td rowspan="1" colspan="1">
                    <xref ref-type="bibr" rid="B1">Costa et al. 2020</xref>
                  </td></tr><tr><td rowspan="1" colspan="1">8.0–10.6</td><td rowspan="1" colspan="1">4.4–8.0</td><td rowspan="1" colspan="1">1.3–1.8:1*</td><td rowspan="1" colspan="1">25–30</td><td rowspan="1" colspan="1">28</td><td rowspan="1" colspan="1">n.d.</td><td rowspan="1" colspan="1">North Russia</td><td rowspan="1" colspan="1">
                    <xref ref-type="bibr" rid="B2">Genkal and Vekhov 2007</xref>
                  </td></tr></tbody></table><table-wrap-foot><fn><p>* – our calculations on illustrations; n.d. – no data.</p></fn></table-wrap-foot></table-wrap><p><italic><tp:taxon-name><tp:taxon-name-part taxon-name-part-type="genus" reg="Cocconeis">Cocconeis</tp:taxon-name-part><tp:taxon-name-part taxon-name-part-type="species" reg="baicalensis">baicalensis</tp:taxon-name-part></tp:taxon-name></italic>, in contrast to <italic><tp:taxon-name><tp:taxon-name-part taxon-name-part-type="genus" reg="Cocconeis">C.</tp:taxon-name-part><tp:taxon-name-part taxon-name-part-type="species" reg="placentula">placentula</tp:taxon-name-part></tp:taxon-name></italic> Ehrenberg, has (1) broadly elliptical valves, (2) the lanceolate submarginal hyaline strip on the <abbrev xmlns:xlink="http://www.w3.org/1999/xlink" xlink:title="raphe valve" id="ABBRID0EUSBI" xlink:type="simple">RV</abbrev>, (3) the stria density is higher on the <abbrev xmlns:xlink="http://www.w3.org/1999/xlink" xlink:title="raphe valve" id="ABBRID0EYSBI" xlink:type="simple">RV</abbrev> and lower on the <abbrev xmlns:xlink="http://www.w3.org/1999/xlink" xlink:title="sternum valve" id="ABBRID0E3SBI" xlink:type="simple">SV</abbrev>, (4) striae located along the valve edge are interrupted on/near the apices by the submarginal hyaline strips, (5) rounded areolae on the <abbrev xmlns:xlink="http://www.w3.org/1999/xlink" xlink:title="sternum valve" id="ABBRID0EATBI" xlink:type="simple">SV</abbrev>, (6) the sternum on the <abbrev xmlns:xlink="http://www.w3.org/1999/xlink" xlink:title="sternum valve" id="ABBRID0EETBI" xlink:type="simple">SV</abbrev> is clear on the internal surface.</p><p>We choose <abbrev xmlns:xlink="http://www.w3.org/1999/xlink" xlink:title="scanning electron microscopy" id="ABBRID0EKTBI" xlink:type="simple">SEM</abbrev> photograph Fig. <xref ref-type="fig" rid="F9">9C</xref>, as the epitype of <italic><tp:taxon-name><tp:taxon-name-part taxon-name-part-type="genus" reg="Cocconeis">C.</tp:taxon-name-part><tp:taxon-name-part taxon-name-part-type="species" reg="baicalensis">baicalensis</tp:taxon-name-part></tp:taxon-name></italic>, to show the morphological features of the <abbrev xmlns:xlink="http://www.w3.org/1999/xlink" xlink:title="raphe valve" id="ABBRID0E4TBI" xlink:type="simple">RV</abbrev> in the internal view, which are poorly represented in the type material, namely its 3D-shape, density and arrangement of striae, shape and size of hyaline areas. Additionally, figures 8A, 10A and 12C show the same traits of the <abbrev xmlns:xlink="http://www.w3.org/1999/xlink" xlink:title="raphe valve" id="ABBRID0EBUBI" xlink:type="simple">RV</abbrev> in the external view and <abbrev xmlns:xlink="http://www.w3.org/1999/xlink" xlink:title="sternum valve" id="ABBRID0EFUBI" xlink:type="simple">SV</abbrev> in the external and internal view.</p><p>The validating description of <tp:taxon-name><tp:taxon-name-part taxon-name-part-type="genus" reg="Cocconeis">Cocconeis</tp:taxon-name-part><tp:taxon-name-part taxon-name-part-type="species" reg="placentula">placentula</tp:taxon-name-part><tp:taxon-name-part taxon-name-part-type="infraspecific-rank">var.</tp:taxon-name-part><tp:taxon-name-part taxon-name-part-type="variety" reg="baikalensis">baikalensis</tp:taxon-name-part></tp:taxon-name> (<xref ref-type="bibr" rid="B30">Williams and Reid 2001</xref>, 310) (≡<italic><tp:taxon-name><tp:taxon-name-part taxon-name-part-type="genus" reg="Cocconeis">Cocconeis</tp:taxon-name-part><tp:taxon-name-part taxon-name-part-type="species" reg="skvortzowii">skvortzowii</tp:taxon-name-part></tp:taxon-name></italic>) is “based on a little bottom sample collected by Prof. K.I. Meyer at the depth of 33 meters near the Olhon Gate of Baikal Lake July 29, 1916” (<xref ref-type="bibr" rid="B30">Williams and Reid 2001</xref>, 297). No specimen of this gathering has been found in LE. In its absence, the only element of the original material are the illustrations in the protologue (<xref ref-type="bibr" rid="B30">Williams and Reid 2001</xref>, pl. 5, figs 5, 7, 8), two of which we are designating as the lectotype.</p><p>Since the drawings (<xref ref-type="bibr" rid="B30">Williams and Reid 2001</xref>, pl. 5, figs 7, 8) do not demonstrate the morphological details, but only the valve outlines and a wide axial area on both valves, we are designating the epitype, namely <abbrev xmlns:xlink="http://www.w3.org/1999/xlink" xlink:title="scanning electron microscopy" id="ABBRID0EZVBI" xlink:type="simple">SEM</abbrev> photograph Fig. <xref ref-type="fig" rid="F18">18C</xref> of Skabichevsky’s material from the Island Bolchoy Ushkaniy. The epitype illustration clearly shows the morphological features of the <abbrev xmlns:xlink="http://www.w3.org/1999/xlink" xlink:title="raphe valve" id="ABBRID0EBWBI" xlink:type="simple">RV</abbrev> and <abbrev xmlns:xlink="http://www.w3.org/1999/xlink" xlink:title="sternum valve" id="ABBRID0EFWBI" xlink:type="simple">SV</abbrev> in the external and internal view, namely shape, density and arrangement of striae, shape and size of areolae.</p></tp:treatment-sec><tp:treatment-sec><!--Section generated to contain objects referenced in tp:taxon-treatment.--><fig id="F18" position="float" orientation="portrait"><object-id xmlns:xlink="http://www.w3.org/1999/xlink" content-type="doi" xlink:type="simple">10.3897/phytokeys.247.131353.figure18</object-id><object-id xmlns:xlink="http://www.w3.org/1999/xlink" content-type="arpha" xlink:type="simple">B7DA2705-B5B7-5E9F-A007-C9726E368E40</object-id><label>Figure 18.</label><caption><p><italic><tp:taxon-name><tp:taxon-name-part taxon-name-part-type="genus" reg="Cocconeis">Cocconeis</tp:taxon-name-part><tp:taxon-name-part taxon-name-part-type="species" reg="skvortzowii">skvortzowii</tp:taxon-name-part></tp:taxon-name></italic><bold>A–F</bold> sternum valve <bold>A, B</bold> external view <bold>B</bold> sternum with ghost raphe and ghost areolae <bold>C, D</bold> internal view. <abbrev xmlns:xlink="http://www.w3.org/1999/xlink" xlink:title="scanning electron microscopy" id="ABBRID0EDDCI" xlink:type="simple">SEM</abbrev>. Specimen No. BL15645, Island Bolshoy Ushkaniy. Scale bars: 4 µm (<bold>A, B, D</bold>); 5 µm (<bold>C</bold>).</p></caption><graphic xmlns:xlink="http://www.w3.org/1999/xlink" xlink:href="phytokeys-247-219_article-131353__-g018.jpg" position="float" orientation="portrait" xlink:type="simple" id="oo_1156088.jpg"><uri content-type="original_file" xlink:type="simple">https://binary.pensoft.net/fig/1156088</uri></graphic></fig></tp:treatment-sec><ref-list><ref id="B26"><mixed-citation xmlns:xlink="http://www.w3.org/1999/xlink" xlink:type="simple"><person-group><name name-style="western"><surname>Skvortzow</surname><given-names>BW</given-names></name></person-group> (<year>1937</year>) <article-title>Bottom diatoms from Olhon Gate of Lake Baikal.</article-title><source>Philippine Journal of Science</source><volume>62</volume>: <fpage>293</fpage>–<lpage>377</lpage>.</mixed-citation></ref><ref id="B23"><mixed-citation xmlns:xlink="http://www.w3.org/1999/xlink" xlink:type="simple"><person-group><name name-style="western"><surname>Skabichevsky</surname><given-names>AP</given-names></name></person-group> (<year>1977</year>) <tp:taxon-name><tp:taxon-name-part taxon-name-part-type="above-family">Algae</tp:taxon-name-part></tp:taxon-name> fouling Chaetomorphs of the sublittoral of the eastern Baikal shore. Prirodnye kompleksy nizshikh rastenii Zapadnoi Sibiri [Natural Complexes of Lower Plants in Western Siberia]. Nauka, Novosibirsk, Russia, 121–132. [In Russian]</mixed-citation></ref><ref id="B20"><mixed-citation xmlns:xlink="http://www.w3.org/1999/xlink" xlink:type="simple"><person-group><name name-style="western"><surname>Sheshukova</surname><given-names>VS</given-names></name></person-group> (<year>1950</year>) Subordo <tp:taxon-name><tp:taxon-name-part taxon-name-part-type="suborder">Monoraphineae</tp:taxon-name-part></tp:taxon-name> ... Diatomovyi analiz. Opredelitel iskopaemykh i sovremennykh diatomovykh vodoroslei. Kniga 3. Poryadok <tp:taxon-name><tp:taxon-name-part taxon-name-part-type="order">Pennales</tp:taxon-name-part></tp:taxon-name> State Publishing House of Geological Literature, Leningrad, Russia, 78–116. [In Russian]</mixed-citation></ref><ref id="B21"><mixed-citation xmlns:xlink="http://www.w3.org/1999/xlink" xlink:type="simple"><person-group><name name-style="western"><surname>Sheshukova</surname><given-names>VS</given-names></name></person-group> (<year>1951</year>) Podporyadok <tp:taxon-name><tp:taxon-name-part taxon-name-part-type="suborder">Monoraphineae</tp:taxon-name-part></tp:taxon-name> – Odnoshovnye [Subordo <tp:taxon-name><tp:taxon-name-part taxon-name-part-type="suborder">Monoraphineae</tp:taxon-name-part></tp:taxon-name>]. Opredelitel presnovodnykh vodoroslei SSSR. Vypusk 4. Diatomovye vodorosli. Sovetskaya Nauka, Moscow, 188–231. [In Russian]</mixed-citation></ref><ref id="B9"><mixed-citation xmlns:xlink="http://www.w3.org/1999/xlink" xlink:type="simple"><person-group><name name-style="western"><surname>Krammer</surname><given-names>K</given-names></name><name name-style="western"><surname>Lange-Bertalot</surname><given-names>H</given-names></name></person-group> (<year>1991</year>) <source><tp:taxon-name><tp:taxon-name-part taxon-name-part-type="class">Bacillariophyceae</tp:taxon-name-part></tp:taxon-name>. Teil 4. <tp:taxon-name><tp:taxon-name-part taxon-name-part-type="family">Achnanthaceae</tp:taxon-name-part></tp:taxon-name> &amp; Kritische Ergaenzungen zu <italic><tp:taxon-name><tp:taxon-name-part taxon-name-part-type="genus">Navicula</tp:taxon-name-part></tp:taxon-name></italic> (Lineolatae) und <italic><tp:taxon-name><tp:taxon-name-part taxon-name-part-type="genus">Gomphonema</tp:taxon-name-part></tp:taxon-name></italic>. Süsswasserflora von Mitteleuropa. Bd. 2/4.</source><publisher-name>Stuttgart</publisher-name>, <publisher-loc>Germany</publisher-loc>, <size units="page">437 pp</size>.</mixed-citation></ref><ref id="B7"><mixed-citation xmlns:xlink="http://www.w3.org/1999/xlink" xlink:type="simple"><person-group><name name-style="western"><surname>Hofmann</surname><given-names>G</given-names></name><name name-style="western"><surname>Werum</surname><given-names>M</given-names></name><name name-style="western"><surname>Lange-Bertalot</surname><given-names>H</given-names></name></person-group> (<year>2011</year>) <source>Diatomeen im Süßwasser — Benthos von Mitteleuropa. Bestimmungsflora Kieselalgen für die ökologische Praxis.</source><publisher-name>Über 700 der häufigsten Arten und ihre Ökologie; Königstein</publisher-name>, <publisher-loc>Germany</publisher-loc>, <size units="page">908 pp</size>.</mixed-citation></ref><ref id="B12"><mixed-citation xmlns:xlink="http://www.w3.org/1999/xlink" xlink:type="simple"><person-group><name name-style="western"><surname>Kulikovskiy</surname><given-names>MS</given-names></name><name name-style="western"><surname>Glushchenko</surname><given-names>AM</given-names></name><name name-style="western"><surname>Genkal</surname><given-names>SI</given-names></name><name name-style="western"><surname>Kuznetsova</surname><given-names>IV</given-names></name></person-group> (<year>2016b</year>) <source>Identification Book of Diatoms from Russia.</source><publisher-name>Filigran</publisher-name>, <publisher-loc>Yaroslavl, Russia</publisher-loc>, <size units="page">804 pp</size>. [In Russian]</mixed-citation></ref><ref id="B13"><mixed-citation xmlns:xlink="http://www.w3.org/1999/xlink" xlink:type="simple"><person-group><name name-style="western"><surname>Lange-Bertalot</surname><given-names>H</given-names></name><name name-style="western"><surname>Hofmann</surname><given-names>G</given-names></name><name name-style="western"><surname>Werum</surname><given-names>M</given-names></name><name name-style="western"><surname>Cantonati</surname><given-names>M</given-names></name></person-group> (<year>2017</year>) <source>Freshwater Benthic Diatoms of Central Europe: Over 800 Common Species Used in Ecological Assessment.</source><publisher-name>Koeltz Botanical Books</publisher-name>, <publisher-loc>Oberreifenberg, Germany</publisher-loc>, <size units="page">942 pp</size>.</mixed-citation></ref><ref id="B31"><mixed-citation xmlns:xlink="http://www.w3.org/1999/xlink" xlink:type="simple"><person-group><name name-style="western"><surname>Wojtal</surname><given-names>AZ</given-names></name></person-group> (<year>2009</year>) <article-title>The Diatoms of Kobylanka Stream near Kraków (Wyżyna Krakowsko-Częstochowska Upland, S. Poland).</article-title><source>Polish Botanical Journal</source><volume>54</volume>(<issue>2</issue>): <fpage>129</fpage>–<lpage>330</lpage>.</mixed-citation></ref><ref id="B19"><mixed-citation xmlns:xlink="http://www.w3.org/1999/xlink" xlink:type="simple"><person-group><name name-style="western"><surname>Romero</surname><given-names>O</given-names></name><name name-style="western"><surname>Van de Vijver</surname><given-names>B</given-names></name></person-group> (<year>2011</year>) <article-title><italic><tp:taxon-name><tp:taxon-name-part taxon-name-part-type="genus">Cocconeis</tp:taxon-name-part><tp:taxon-name-part taxon-name-part-type="species">crozetensis</tp:taxon-name-part></tp:taxon-name></italic>, a new monoraphid diatom from Subantarctic freshwater and moss habitats.</article-title><source>Diatom Research</source><volume>26</volume>(<issue>1</issue>): <fpage>89</fpage>–<lpage>98</lpage>. <ext-link xlink:href="10.1080/0269249X.2011.575118" ext-link-type="doi" xlink:type="simple">https://doi.org/10.1080/0269249X.2011.575118</ext-link></mixed-citation></ref><ref id="B1"><mixed-citation xmlns:xlink="http://www.w3.org/1999/xlink" xlink:type="simple"><person-group><name name-style="western"><surname>Costa</surname><given-names>LF</given-names></name><name name-style="western"><surname>Wetzel</surname><given-names>CE</given-names></name><name name-style="western"><surname>Ector</surname><given-names>L</given-names></name><name name-style="western"><surname>Bicudo</surname><given-names>DC</given-names></name></person-group> (<year>2020</year>) <article-title>Freshwater <italic><tp:taxon-name><tp:taxon-name-part taxon-name-part-type="genus">Cocconeis</tp:taxon-name-part></tp:taxon-name></italic> species (<tp:taxon-name><tp:taxon-name-part taxon-name-part-type="class">Bacillariophyceae</tp:taxon-name-part></tp:taxon-name>) from Southeastern Brazil, and description of <italic><tp:taxon-name><tp:taxon-name-part taxon-name-part-type="genus">C.</tp:taxon-name-part><tp:taxon-name-part taxon-name-part-type="species">amerieuglypta</tp:taxon-name-part></tp:taxon-name></italic> sp. nov.</article-title><source>Botany Letters</source><volume>167</volume>(<issue>1</issue>): <fpage>15</fpage>–<lpage>31</lpage>. <ext-link xlink:href="10.1080/23818107.2019.1672103" ext-link-type="doi" xlink:type="simple">https://doi.org/10.1080/23818107.2019.1672103</ext-link></mixed-citation></ref><ref id="B17"><mixed-citation xmlns:xlink="http://www.w3.org/1999/xlink" xlink:type="simple"><person-group><name name-style="western"><surname>Romero</surname><given-names>O</given-names></name><name name-style="western"><surname>Jahn</surname><given-names>R</given-names></name></person-group> (<year>2013</year>) <article-title>Typification of <italic><tp:taxon-name><tp:taxon-name-part taxon-name-part-type="genus">Cocconeis</tp:taxon-name-part><tp:taxon-name-part taxon-name-part-type="species">lineata</tp:taxon-name-part></tp:taxon-name></italic> and <italic><tp:taxon-name><tp:taxon-name-part taxon-name-part-type="genus">Cocconeis</tp:taxon-name-part><tp:taxon-name-part taxon-name-part-type="species">euglypta</tp:taxon-name-part></tp:taxon-name></italic> (<tp:taxon-name><tp:taxon-name-part taxon-name-part-type="phylum">Bacillariophyta</tp:taxon-name-part></tp:taxon-name>).</article-title><source>Diatom Research</source><volume>28</volume>(<issue>2</issue>): <fpage>175</fpage>–<lpage>184</lpage>. <ext-link xlink:href="10.1080/0269249X.2013.770801" ext-link-type="doi" xlink:type="simple">https://doi.org/10.1080/0269249X.2013.770801</ext-link></mixed-citation></ref><ref id="B2"><mixed-citation xmlns:xlink="http://www.w3.org/1999/xlink" xlink:type="simple"><person-group><name name-style="western"><surname>Genkal</surname><given-names>SI</given-names></name><name name-style="western"><surname>Vekhov</surname><given-names>NV</given-names></name></person-group> (<year>2007</year>) Diatoms of waterbodies in the Russian Arctic: Novaya Zemlya archipelago and Vaigach Island; Moscow, Russia, 64 pp. [In Russian]</mixed-citation></ref><ref id="B29"><mixed-citation xmlns:xlink="http://www.w3.org/1999/xlink" xlink:type="simple"><person-group><name name-style="western"><surname>Werum</surname><given-names>M</given-names></name><name name-style="western"><surname>Lange-Bertalot</surname><given-names>H</given-names></name></person-group> (<year>2004</year>) <article-title>Diatoms in springs from Central Europe and elsewhere under the influence of hydrogeology and anthropogenic impacts.</article-title><source>Iconographia Diatomologica</source><volume>13</volume>: <fpage>1</fpage>–<lpage>480</lpage>.</mixed-citation></ref><ref id="B15"><mixed-citation xmlns:xlink="http://www.w3.org/1999/xlink" xlink:type="simple"><person-group><name name-style="western"><surname>Reichardt</surname><given-names>E</given-names></name></person-group> (<year>1982</year>) <article-title>Diatomeen aus dem Lough Neagh.</article-title><source>Nova Hedwigia</source><volume>38</volume>: <fpage>401</fpage>–<lpage>420</lpage>.</mixed-citation></ref><ref id="B25"><mixed-citation xmlns:xlink="http://www.w3.org/1999/xlink" xlink:type="simple"><person-group><name name-style="western"><surname>Skvortzov</surname><given-names>BV</given-names></name></person-group> (<year>1946</year>) New and little known species of algae, flagellatae, phycomicetae from Asia, America, Africa, as well as from the Japan and Ceylon islands, described in 1931–45, with 18 tables of drawings (figures). Zapiski Kharbinskogo Obshchestva Estestvoispytatelei i Etnografov [Proceedings of the Harbin Society of Natural History and Ethnography] 2. Botany, 1–34. [In Russian]</mixed-citation></ref><ref id="B30"><mixed-citation xmlns:xlink="http://www.w3.org/1999/xlink" xlink:type="simple"><person-group><name name-style="western"><surname>Williams</surname><given-names>DM</given-names></name><name name-style="western"><surname>Reid</surname><given-names>G</given-names></name></person-group> (<year>2001</year>) <article-title>A bibliography of the scientific work of Boris V. Skvortzov (1896–1980) with commentary on the publications concerning diatoms (<tp:taxon-name><tp:taxon-name-part taxon-name-part-type="phylum">Bacillariophyta</tp:taxon-name-part></tp:taxon-name>). Bulletin of the British Museum Natural History. Bot. Ser.</article-title><volume>31</volume>(<issue>2</issue>): <fpage>89</fpage>–<lpage>106</lpage>.</mixed-citation></ref></ref-list></tp:taxon-treatment>
