# Supplementary material for: ﻿Nomenclature and systematics of two Cocconeis species (Bacillariophyta) from Lake Baikal: Cocconeisbaicalensis and Cocconeisskvortzowii
Source: PhytoKeys. 2024 Oct 18;247:219–48. doi: 10.3897/phytokeys.247.131353 (PMC11512104; doi:10.3897/phytokeys.247.131353)
Supplement: XML Treatment for Cocconeis skvortzowii [file phytokeys.247.131353-treatment2.xml]

<!DOCTYPE tp:taxon-treatment
  PUBLIC "-//TaxonX//DTD Taxonomic Treatment Publishing DTD v0 20100105//EN" "tax-treatment-NSO.dtd">
<tp:taxon-treatment xmlns:tp="http://www.plazi.org/taxpub"><tp:treatment-meta><kwd-group><label>Taxon classification</label><kwd>
              <named-content content-type="kingdom">Plantae</named-content>
            </kwd><kwd>
              <named-content content-type="order">Cocconeidales</named-content>
            </kwd><kwd>
              <named-content content-type="family">Cocconeidaceae</named-content>
            </kwd></kwd-group><mixed-citation publication-type="journal"><person-group><name><surname>Gogorev</surname><given-names>Rinat</given-names></name><name><surname>Yurchak</surname><given-names>Maria</given-names></name><name><surname>Sokolova</surname><given-names>Irina</given-names></name><name><surname>Glushchenko</surname><given-names>Anton</given-names></name><name><surname>Kulikovskiy</surname><given-names>Maxim</given-names></name></person-group><article-title>﻿Nomenclature and systematics of two <italic><tp:taxon-name><tp:taxon-name-part taxon-name-part-type="genus" reg="Cocconeis">Cocconeis</tp:taxon-name-part></tp:taxon-name></italic> species (<tp:taxon-name><tp:taxon-name-part taxon-name-part-type="phylum">Bacillariophyta</tp:taxon-name-part></tp:taxon-name>) from Lake Baikal: <italic><tp:taxon-name><tp:taxon-name-part taxon-name-part-type="genus" reg="Cocconeis">Cocconeis</tp:taxon-name-part><tp:taxon-name-part taxon-name-part-type="species" reg="baicalensis">baicalensis</tp:taxon-name-part></tp:taxon-name></italic> and <italic><tp:taxon-name><tp:taxon-name-part taxon-name-part-type="genus" reg="Cocconeis">Cocconeis</tp:taxon-name-part><tp:taxon-name-part taxon-name-part-type="species" reg="skvortzowii">skvortzowii</tp:taxon-name-part></tp:taxon-name></italic></article-title><source>PhytoKeys</source><day>18</day><month>10</month><year>2024</year><volume>247</volume><fpage>219</fpage><lpage>248</lpage><pub-id pub-id-type="doi">10.3897/phytokeys.247.131353</pub-id></mixed-citation></tp:treatment-meta><tp:nomenclature><label>﻿</label><tp:taxon-name>
            <object-id xmlns:xlink="http://www.w3.org/1999/xlink" content-type="arpha" xlink:type="simple">69A3A1EC-76E0-563F-A880-815F214FB309</object-id>
            <tp:taxon-name-part taxon-name-part-type="genus" reg="Cocconeis">Cocconeis</tp:taxon-name-part>
            <tp:taxon-name-part taxon-name-part-type="species" reg="skvortzowii">skvortzowii</tp:taxon-name-part>
          </tp:taxon-name><tp:taxon-authority>(Sheshukova) Sheshukova 1951 in Proshkina-Lavrenko (ed.) Opredelitel presnovodnykh vodoroslei SSSR 4: 193, figs 104 a–c (with indirect reference; with authorship of basionym “Skv.”) emend. Gogorev &amp; Yurchak</tp:taxon-authority><tp:nomenclature-citation-list><tp:nomenclature-citation><tp:taxon-name>
                <tp:taxon-name-part taxon-name-part-type="genus" reg="Cocconeis">Cocconeis</tp:taxon-name-part>
                <tp:taxon-name-part taxon-name-part-type="species" reg="placentula">placentula</tp:taxon-name-part>
                <tp:taxon-name-part taxon-name-part-type="authority">Ehrenberg</tp:taxon-name-part>
                <tp:taxon-name-part taxon-name-part-type="infraspecific-rank">var.</tp:taxon-name-part>
                <tp:taxon-name-part taxon-name-part-type="variety" reg="skvortzowii">skvortzowii</tp:taxon-name-part>
              </tp:taxon-name><comment>Skabichevskij ex <xref ref-type="bibr" rid="B20">Sheshukova 1950</xref> in Proshkina-Lavrenko (ed.) <italic>Diatomovyi analiz</italic> 3: 86, pl. 30, figs 10 a, b (with indirect reference; as combination with authorship “(Skv.) Skabitsch.”). Basionym.</comment></tp:nomenclature-citation><tp:nomenclature-citation><tp:taxon-name>
                <tp:taxon-name-part taxon-name-part-type="genus" reg="Cocconeis">Cocconeis</tp:taxon-name-part>
                <tp:taxon-name-part taxon-name-part-type="species" reg="placentula">placentula</tp:taxon-name-part>
                <tp:taxon-name-part taxon-name-part-type="authority">Ehrenberg</tp:taxon-name-part>
                <tp:taxon-name-part taxon-name-part-type="infraspecific-rank">var.</tp:taxon-name-part>
                <tp:taxon-name-part taxon-name-part-type="variety" reg="baikalensis">baikalensis</tp:taxon-name-part>
              </tp:taxon-name><comment>Skvortzov 1937 in <italic>Philippine Journal of Science</italic>, <italic>C</italic> 62(3): 310, pl. 5, figs 5, 7, 8, illegitimate name, later homonym of <tp:taxon-name><tp:taxon-name-part taxon-name-part-type="genus" reg="Cocconeis">C.</tp:taxon-name-part><tp:taxon-name-part taxon-name-part-type="species" reg="placentula">placentula</tp:taxon-name-part><tp:taxon-name-part taxon-name-part-type="infraspecific-rank">var.</tp:taxon-name-part><tp:taxon-name-part taxon-name-part-type="variety" reg="baicalensis">baicalensis</tp:taxon-name-part></tp:taxon-name> Skvortzov &amp; K.I. Meyer 1928. Replaced synonym.</comment></tp:nomenclature-citation><tp:nomenclature-citation><tp:taxon-name>
                <tp:taxon-name-part taxon-name-part-type="genus" reg="Cocconeis"/>
                <tp:taxon-name-part taxon-name-part-type="species" reg="placentula"/>
                <tp:taxon-name-part taxon-name-part-type="variety" reg="sibirica"/>
              </tp:taxon-name><comment>≡ <tp:taxon-name><tp:taxon-name-part taxon-name-part-type="genus" reg="Cocconeis">Cocconeis</tp:taxon-name-part><tp:taxon-name-part taxon-name-part-type="species" reg="placentula">placentula</tp:taxon-name-part><tp:taxon-name-part taxon-name-part-type="authority">Ehrenberg</tp:taxon-name-part><tp:taxon-name-part taxon-name-part-type="infraspecific-rank">var.</tp:taxon-name-part><tp:taxon-name-part taxon-name-part-type="variety" reg="sibirica">sibirica</tp:taxon-name-part></tp:taxon-name> Skabichevskij 1952 in <italic>Botanicheskie materialy otdela sporovykh rasteniy Botanicheskogo instituta imeni V.L. Komarova</italic> 8: 36 (as combination with authorship of basionym “Skv.”), illegitimate superfluous name. ≡ <tp:taxon-name><tp:taxon-name-part taxon-name-part-type="genus" reg="Cocconeis">Cocconeis</tp:taxon-name-part><tp:taxon-name-part taxon-name-part-type="species" reg="placentula">placentula</tp:taxon-name-part><tp:taxon-name-part taxon-name-part-type="authority">Ehrenberg</tp:taxon-name-part><tp:taxon-name-part taxon-name-part-type="infraspecific-rank">subsp.</tp:taxon-name-part><tp:taxon-name-part taxon-name-part-type="subspecies" reg="sibirica">sibirica</tp:taxon-name-part></tp:taxon-name> Skabichevskij 1977 in <italic>Prirodnye kompleksy nizshikh rastenii Zapadnoi Sibiri</italic>: 127, fig. 2, 9–11 (as combination with authorship of basionym “Skv.”). Synonyms. </comment></tp:nomenclature-citation></tp:nomenclature-citation-list></tp:nomenclature><tp:treatment-sec sec-type="type material" id="SECID0EV2BI"><title>Type materials.</title><p><bold><italic>Lectotype</italic></bold> • (designated here): Skvortzov, 1937, Philippine Journal of Science, Section C 62(3): 310, Pl. 5, figs 7, 8.</p><p><bold><italic>Epitype</italic></bold> • (designated here): figures here represented by Fig. <xref ref-type="fig" rid="F18">18C</xref> (Baikal, specimen BL15645, leg. A.P. Skabichevsky, 20 July 1965).</p></tp:treatment-sec><tp:treatment-sec sec-type="type locality" id="SECID0EL3BI"><title>Type locality.</title><p>Russia, Siberia, Lake Baikal, Olhon Gate, Boguchanskaya Gulf, Cape Elokhin, Cape Kotelnikovskiy.</p></tp:treatment-sec><tp:treatment-sec sec-type="description" id="SECID0EQ3BI"><title>Description.</title><p><abbrev xmlns:xlink="http://www.w3.org/1999/xlink" xlink:title="light microscopy" id="ABBRID0EW3BI" xlink:type="simple">LM</abbrev> (n = 17) (Fig. <xref ref-type="fig" rid="F16">16A–Q</xref>). Valves lanceolate-elliptical, 8.9–16.1 μm in length (mean 12.7), 5.6–9.0 μm in breadth (mean 7.1). Length to breadth ratio 1.5–2.0:1 (mean 1.8:1). <abbrev xmlns:xlink="http://www.w3.org/1999/xlink" xlink:title="raphe valve" id="ABBRID0E53BI" xlink:type="simple">RV</abbrev> with straight raphe, <abbrev xmlns:xlink="http://www.w3.org/1999/xlink" xlink:title="sternum valve" id="ABBRID0EC4BI" xlink:type="simple">SV</abbrev> with broad lanceolate axial area. On <abbrev xmlns:xlink="http://www.w3.org/1999/xlink" xlink:title="raphe valve" id="ABBRID0EG4BI" xlink:type="simple">RV</abbrev> 20–24 striae in 10 μm (mean 22), on <abbrev xmlns:xlink="http://www.w3.org/1999/xlink" xlink:title="sternum valve" id="ABBRID0EK4BI" xlink:type="simple">SV</abbrev> – 18–23 in 10 μm (mean 21.4). Often <abbrev xmlns:xlink="http://www.w3.org/1999/xlink" xlink:title="sternum valve" id="ABBRID0EO4BI" xlink:type="simple">SV</abbrev> with “ghost raphe”, so such valves similar to <abbrev xmlns:xlink="http://www.w3.org/1999/xlink" xlink:title="raphe valve" id="ABBRID0ES4BI" xlink:type="simple">RV</abbrev> in view. Valvocopula closed or open, with sparsely spaced fimbriae.</p><fig id="F16" position="float" orientation="portrait"><object-id xmlns:xlink="http://www.w3.org/1999/xlink" content-type="doi" xlink:type="simple">10.3897/phytokeys.247.131353.figure16</object-id><object-id xmlns:xlink="http://www.w3.org/1999/xlink" content-type="arpha" xlink:type="simple">107DBEDD-2F76-55F5-83DD-C3D6B8B4B0B8</object-id><label>Figure 16.</label><caption><p><italic><tp:taxon-name><tp:taxon-name-part taxon-name-part-type="genus" reg="Cocconeis">Cocconeis</tp:taxon-name-part><tp:taxon-name-part taxon-name-part-type="species" reg="skvortzowii">skvortzowii</tp:taxon-name-part></tp:taxon-name></italic><bold>A–C</bold> raphe valve <bold>D–Q</bold> sternum valve <bold>D–O, Q</bold> valve with ghost raphe. <abbrev xmlns:xlink="http://www.w3.org/1999/xlink" xlink:title="light microscopy" id="ABBRID0EP5BI" xlink:type="simple">LM</abbrev>. Slides No. BL18566– BL18675, Island Bolshoy Ushkaniy. Scale bar: 10 μm.</p></caption><graphic xmlns:xlink="http://www.w3.org/1999/xlink" xlink:href="phytokeys-247-219_article-131353__-g016.jpg" position="float" orientation="portrait" xlink:type="simple" id="oo_1156086.jpg"><uri content-type="original_file" xlink:type="simple">https://binary.pensoft.net/fig/1156086</uri></graphic></fig><p><abbrev xmlns:xlink="http://www.w3.org/1999/xlink" xlink:title="scanning electron microscopy" id="ABBRID0E15BI" xlink:type="simple">SEM</abbrev> (n = 17). Valves from elliptical to linear-elliptical, 11.6–27.0 μm in length (mean 14.7–16.7), 6.3–17.7 in breadth (mean 9.1–10.5). Length to breadth ratio 1.3–1.9:1 (mean 1.6:1).</p><p><abbrev xmlns:xlink="http://www.w3.org/1999/xlink" xlink:title="raphe valve" id="ABBRID0EA6BI" xlink:type="simple">RV</abbrev> (n = 9). Valves concave, with slightly convex middle part. Axial area narrowly linear or indistinguishable. Striae uniseriate, 21–24 in 10 μm (mean 22.7). Areolae rounded or unevenly rounded, 22–33 in 10 μm of stria (mean 29.1), absent at valve apices. Valve mantle (contra mantle) slightly reversed.</p><p><abbrev xmlns:xlink="http://www.w3.org/1999/xlink" xlink:title="raphe valve" id="ABBRID0EG6BI" xlink:type="simple">RV</abbrev>, external view (Figs <xref ref-type="fig" rid="F17">17A–C</xref>, <xref ref-type="fig" rid="F19">19A–C</xref>). Central area absent. Raphe straight, proximal endings slightly widened, distal endings more widened. Striae weakly radial, sometimes interrupted by clear or weakly defined narrow submarginal hyaline strips. Areolae increased in size and more densely located toward valve edge. Marginal ridge wider, 0.4–1.0 μm in breadth, and more distinct than submarginal hyaline strips.</p><fig id="F17" position="float" orientation="portrait"><object-id xmlns:xlink="http://www.w3.org/1999/xlink" content-type="doi" xlink:type="simple">10.3897/phytokeys.247.131353.figure17</object-id><object-id xmlns:xlink="http://www.w3.org/1999/xlink" content-type="arpha" xlink:type="simple">C4875417-338F-5378-B8E8-6A4E2707CDF8</object-id><label>Figure 17.</label><caption><p><italic><tp:taxon-name><tp:taxon-name-part taxon-name-part-type="genus" reg="Cocconeis">Cocconeis</tp:taxon-name-part><tp:taxon-name-part taxon-name-part-type="species" reg="skvortzowii">skvortzowii</tp:taxon-name-part></tp:taxon-name></italic><bold>A–C</bold> raphe valve, external view <bold>C</bold> Lower valve (arrowhead) <bold>D–F</bold> sternum valve <bold>D, E</bold> external view <bold>F</bold> internal view. <abbrev xmlns:xlink="http://www.w3.org/1999/xlink" xlink:title="scanning electron microscopy" id="ABBRID0EPACI" xlink:type="simple">SEM</abbrev><bold>A, C</bold> specimen No. BL15646, Island Bolshoy Ushkaniy <bold>B, D–F</bold> specimen No. BL15645, Island Bolshoy Ushkaniy. Scale bars: 3 µm (<bold>A, B, D</bold>); 5 µm (<bold>C</bold>); 6 µm (<bold>E</bold>); 8 µm (<bold>F</bold>).</p></caption><graphic xmlns:xlink="http://www.w3.org/1999/xlink" xlink:href="phytokeys-247-219_article-131353__-g017.jpg" position="float" orientation="portrait" xlink:type="simple" id="oo_1156087.jpg"><uri content-type="original_file" xlink:type="simple">https://binary.pensoft.net/fig/1156087</uri></graphic></fig><p><abbrev xmlns:xlink="http://www.w3.org/1999/xlink" xlink:title="raphe valve" id="ABBRID0EGBCI" xlink:type="simple">RV</abbrev>, internal view (Fig. <xref ref-type="fig" rid="F19">19D</xref>). Central area small, round. Proximal raphe endings directed opposite, distal endings form small helictoglossae. Areolae equal in size.</p><p><abbrev xmlns:xlink="http://www.w3.org/1999/xlink" xlink:title="raphe valve valvocopula" id="ABBRID0EQBCI" xlink:type="simple">RVVC</abbrev>. Valvocopula closed, up to 1.3 μm in breadth, with straight or weakly curved fimbriae, up to 1.3–1.6 μm high, 7–8 in 10 μm.</p><p><abbrev xmlns:xlink="http://www.w3.org/1999/xlink" xlink:title="sternum valve" id="ABBRID0EWBCI" xlink:type="simple">SV</abbrev> (n = 8). Valves convex, with concave middle part. Axial area usually wide, lanceolate, rarely narrowly or broadly lanceolate, with often ghost raphe. Central area absent. Striae uniseriate, 13–20 in 10 μm (mean 17.6), consisted of 2–4 elongated areolae.</p><p><abbrev xmlns:xlink="http://www.w3.org/1999/xlink" xlink:title="sternum valve" id="ABBRID0E3BCI" xlink:type="simple">SV</abbrev>, external view (Figs <xref ref-type="fig" rid="F17">17D, E</xref>, <xref ref-type="fig" rid="F18">18A, B</xref>). Openings of areolae slit-like, usually located in depression. Axial area often with ghost areolae (small depressions) located in “striae” or randomly.</p><fig id="F18" position="float" orientation="portrait"><object-id xmlns:xlink="http://www.w3.org/1999/xlink" content-type="doi" xlink:type="simple">10.3897/phytokeys.247.131353.figure18</object-id><object-id xmlns:xlink="http://www.w3.org/1999/xlink" content-type="arpha" xlink:type="simple">B7DA2705-B5B7-5E9F-A007-C9726E368E40</object-id><label>Figure 18.</label><caption><p><italic><tp:taxon-name><tp:taxon-name-part taxon-name-part-type="genus" reg="Cocconeis">Cocconeis</tp:taxon-name-part><tp:taxon-name-part taxon-name-part-type="species" reg="skvortzowii">skvortzowii</tp:taxon-name-part></tp:taxon-name></italic><bold>A–F</bold> sternum valve <bold>A, B</bold> external view <bold>B</bold> sternum with ghost raphe and ghost areolae <bold>C, D</bold> internal view. <abbrev xmlns:xlink="http://www.w3.org/1999/xlink" xlink:title="scanning electron microscopy" id="ABBRID0EDDCI" xlink:type="simple">SEM</abbrev>. Specimen No. BL15645, Island Bolshoy Ushkaniy. Scale bars: 4 µm (<bold>A, B, D</bold>); 5 µm (<bold>C</bold>).</p></caption><graphic xmlns:xlink="http://www.w3.org/1999/xlink" xlink:href="phytokeys-247-219_article-131353__-g018.jpg" position="float" orientation="portrait" xlink:type="simple" id="oo_1156088.jpg"><uri content-type="original_file" xlink:type="simple">https://binary.pensoft.net/fig/1156088</uri></graphic></fig><fig id="F19" position="float" orientation="portrait"><object-id xmlns:xlink="http://www.w3.org/1999/xlink" content-type="doi" xlink:type="simple">10.3897/phytokeys.247.131353.figure19</object-id><object-id xmlns:xlink="http://www.w3.org/1999/xlink" content-type="arpha" xlink:type="simple">5C76769C-948B-5244-B576-758B7B2DA529</object-id><label>Figure 19.</label><caption><p><italic><tp:taxon-name><tp:taxon-name-part taxon-name-part-type="genus" reg="Cocconeis">Cocconeis</tp:taxon-name-part><tp:taxon-name-part taxon-name-part-type="species" reg="skvortzowii">skvortzowii</tp:taxon-name-part></tp:taxon-name></italic><bold>A–D</bold> raphe valve <bold>A–C</bold> external view <bold>D</bold> valve with valvocopula, internal view. <abbrev xmlns:xlink="http://www.w3.org/1999/xlink" xlink:title="scanning electron microscopy" id="ABBRID0EJECI" xlink:type="simple">SEM</abbrev><bold>A, B</bold> specimen No. 336, Boguchanskaya Gulf <bold>C</bold> specimen No. 318, Kotelnikovskiy Mayak <bold>D</bold> Cape Elokhin. Scale bars: 2 µm (<bold>A–C</bold>); 5 µm (<bold>D</bold>).</p></caption><graphic xmlns:xlink="http://www.w3.org/1999/xlink" xlink:href="phytokeys-247-219_article-131353__-g019.jpg" position="float" orientation="portrait" xlink:type="simple" id="oo_1156089.jpg"><uri content-type="original_file" xlink:type="simple">https://binary.pensoft.net/fig/1156089</uri></graphic></fig><p><abbrev xmlns:xlink="http://www.w3.org/1999/xlink" xlink:title="sternum valve" id="ABBRID0E5ECI" xlink:type="simple">SV</abbrev>, internal view (Figs <xref ref-type="fig" rid="F17">17F</xref>, <xref ref-type="fig" rid="F18">18C, D</xref>). At edge, striae consisted of 1–2 rounded or elongated areolae, divided into 1–2 parts by thin or thickened baffle. Areolae rounded or irregularly rounded near axial area, in 2–3 (up to 5) curving apical rows (distance between areolae in stria different). Adjacent “postmacroareolae” delimited by small ribs and sometimes extended up to axial area.</p><p>There are no data on copulae, except valvocopulae.</p></tp:treatment-sec><tp:treatment-sec sec-type="comments" id="SECID0ELFCI"><title>Comments.</title><p>Our data differ from the data of Skvortsov and Skabichevsky (Table <xref ref-type="table" rid="T4">4</xref>) in the following: the range of valve length and width has been increased, namely, the minimal size of the studied valves is less than those noted in the literature; the stria density on the <abbrev xmlns:xlink="http://www.w3.org/1999/xlink" xlink:title="raphe valve" id="ABBRID0EVFCI" xlink:type="simple">RV</abbrev> corresponds to the previous data, but density on the <abbrev xmlns:xlink="http://www.w3.org/1999/xlink" xlink:title="sternum valve" id="ABBRID0EZFCI" xlink:type="simple">SV</abbrev> has been increased. Data in the literature available on areola density in stria most likely refer to a <abbrev xmlns:xlink="http://www.w3.org/1999/xlink" xlink:title="sternum valve" id="ABBRID0E4FCI" xlink:type="simple">SV</abbrev>; our data obtained are significantly higher and refer to a <abbrev xmlns:xlink="http://www.w3.org/1999/xlink" xlink:title="raphe valve" id="ABBRID0EBGCI" xlink:type="simple">RV</abbrev>.</p><p>Valves shown in Figs <xref ref-type="fig" rid="F17">17D, E</xref>, <xref ref-type="fig" rid="F18">18A, B</xref> are somewhat similar to <italic><tp:taxon-name><tp:taxon-name-part taxon-name-part-type="genus" reg="Cocconeis">Cocconeis</tp:taxon-name-part><tp:taxon-name-part taxon-name-part-type="species" reg="margaritata">margaritata</tp:taxon-name-part></tp:taxon-name></italic> Riaux-Gobin &amp; Al-Handal and <italic><tp:taxon-name><tp:taxon-name-part taxon-name-part-type="genus" reg="Cocconeis">Cocconeis</tp:taxon-name-part></tp:taxon-name></italic> spp. (<xref ref-type="bibr" rid="B16">Riaux-Gobin et al. 2010</xref>) according to the areolae pattern on external surface of the <abbrev xmlns:xlink="http://www.w3.org/1999/xlink" xlink:title="sternum valve" id="ABBRID0EFHCI" xlink:type="simple">SV</abbrev>, namely, the openings of areolae are slit-like and located in a depression.</p><p>A comparison of <italic><tp:taxon-name><tp:taxon-name-part taxon-name-part-type="genus" reg="Cocconeis">Cocconeis</tp:taxon-name-part><tp:taxon-name-part taxon-name-part-type="species" reg="skvortzowii">skvortzowii</tp:taxon-name-part></tp:taxon-name></italic> with related species (Table <xref ref-type="table" rid="T4">4</xref>) showed that the species is externally similar to small valves of <italic><tp:taxon-name><tp:taxon-name-part taxon-name-part-type="genus" reg="Cocconeis">C.</tp:taxon-name-part><tp:taxon-name-part taxon-name-part-type="species" reg="pseudothumensis">pseudothumensis</tp:taxon-name-part></tp:taxon-name></italic> (including the ratio of valve length to breadth), but differs greatly in the stria density on the <abbrev xmlns:xlink="http://www.w3.org/1999/xlink" xlink:title="raphe valve" id="ABBRID0EFICI" xlink:type="simple">RV</abbrev>. The same results can be seen for <italic><tp:taxon-name><tp:taxon-name-part taxon-name-part-type="genus" reg="Cocconeis">C.</tp:taxon-name-part><tp:taxon-name-part taxon-name-part-type="species" reg="neothumensis">neothumensis</tp:taxon-name-part></tp:taxon-name></italic> as well as the <italic><tp:taxon-name><tp:taxon-name-part taxon-name-part-type="genus" reg="Cocconeis">C.</tp:taxon-name-part><tp:taxon-name-part taxon-name-part-type="species" reg="diminuta">diminuta</tp:taxon-name-part></tp:taxon-name></italic> / <italic><tp:taxon-name><tp:taxon-name-part taxon-name-part-type="genus" reg="Cocconeis">C.</tp:taxon-name-part><tp:taxon-name-part taxon-name-part-type="species" reg="neodiminuta">neodiminuta</tp:taxon-name-part></tp:taxon-name></italic> complex.</p><p>The comparative analysis shows similarity/overlapping in stria density of <italic><tp:taxon-name><tp:taxon-name-part taxon-name-part-type="genus" reg="Cocconeis">Cocconeis</tp:taxon-name-part><tp:taxon-name-part taxon-name-part-type="species" reg="skvortzowii">skvortzowii</tp:taxon-name-part></tp:taxon-name></italic> with <italic><tp:taxon-name><tp:taxon-name-part taxon-name-part-type="genus" reg="Cocconeis">C.</tp:taxon-name-part><tp:taxon-name-part taxon-name-part-type="species" reg="lineata">lineata</tp:taxon-name-part></tp:taxon-name></italic> and <italic><tp:taxon-name><tp:taxon-name-part taxon-name-part-type="genus" reg="Cocconeis">C.</tp:taxon-name-part><tp:taxon-name-part taxon-name-part-type="species" reg="pseudolineata">pseudolineata</tp:taxon-name-part></tp:taxon-name></italic>. But two last species have the larger size of valve compared to <italic><tp:taxon-name><tp:taxon-name-part taxon-name-part-type="genus" reg="Cocconeis">C.</tp:taxon-name-part><tp:taxon-name-part taxon-name-part-type="species" reg="skvortzowii">skvortzowii</tp:taxon-name-part></tp:taxon-name></italic>, and, accordingly, a larger length-to-breadth ratio. Data on the stria density on the <abbrev xmlns:xlink="http://www.w3.org/1999/xlink" xlink:title="sternum valve" id="ABBRID0EYKCI" xlink:type="simple">SV</abbrev> in <italic><tp:taxon-name><tp:taxon-name-part taxon-name-part-type="genus" reg="Cocconeis">C.</tp:taxon-name-part><tp:taxon-name-part taxon-name-part-type="species" reg="lineata">lineata</tp:taxon-name-part></tp:taxon-name></italic> are quite contradictory from different references, which most likely indicates a complex of several species. If we take into account only data on the epitype of <italic><tp:taxon-name><tp:taxon-name-part taxon-name-part-type="genus" reg="Cocconeis">C.</tp:taxon-name-part><tp:taxon-name-part taxon-name-part-type="species" reg="lineata">lineata</tp:taxon-name-part></tp:taxon-name></italic>, then their stria density is lower than that of <italic><tp:taxon-name><tp:taxon-name-part taxon-name-part-type="genus" reg="Cocconeis">C.</tp:taxon-name-part><tp:taxon-name-part taxon-name-part-type="species" reg="skvortzowii">skvortzowii</tp:taxon-name-part></tp:taxon-name></italic>.</p><p>Two species, <italic><tp:taxon-name><tp:taxon-name-part taxon-name-part-type="genus" reg="Cocconeis">Cocconeis</tp:taxon-name-part><tp:taxon-name-part taxon-name-part-type="species" reg="disculus">disculus</tp:taxon-name-part></tp:taxon-name></italic> and <italic><tp:taxon-name><tp:taxon-name-part taxon-name-part-type="genus" reg="Cocconeis">C.</tp:taxon-name-part><tp:taxon-name-part taxon-name-part-type="species" reg="euglypta">euglypta</tp:taxon-name-part></tp:taxon-name></italic>, differ from <italic><tp:taxon-name><tp:taxon-name-part taxon-name-part-type="genus" reg="Cocconeis">C.</tp:taxon-name-part><tp:taxon-name-part taxon-name-part-type="species" reg="skvortzowii">skvortzowii</tp:taxon-name-part></tp:taxon-name></italic> in both valve shape and <abbrev xmlns:xlink="http://www.w3.org/1999/xlink" xlink:title="sternum valve" id="ABBRID0EANCI" xlink:type="simple">SV</abbrev> structure, namely, in the number of apical rows of areolae.</p><p>A direct reference to the location of <tp:taxon-name><tp:taxon-name-part taxon-name-part-type="genus" reg="Cocconeis">Cocconeis</tp:taxon-name-part><tp:taxon-name-part taxon-name-part-type="species" reg="placentula">placentula</tp:taxon-name-part><tp:taxon-name-part taxon-name-part-type="authority">Ehrenb.</tp:taxon-name-part><tp:taxon-name-part taxon-name-part-type="infraspecific-rank">var.</tp:taxon-name-part><tp:taxon-name-part taxon-name-part-type="variety" reg="baicalensis">baicalensis</tp:taxon-name-part></tp:taxon-name> is absent in <xref ref-type="bibr" rid="B27">Skvortzow and Meyer (1928)</xref>: “The list is published without reference to the place where a certain species had been found”. However, the locations of 36 samples are given in their publication, of which later <xref ref-type="bibr" rid="B14">Meyer (1930</xref>, 341) indicated 8 typical locations for this variety (Table <xref ref-type="table" rid="T1">1</xref>).</p><p>The three permanent slides with the date given in the protologue, and one more with a later date are deposited in the LE diatom collection. Slides No. 15 and 16 (according to the numbering of <xref ref-type="bibr" rid="B27">Skvortzow and Meyer 1928</xref>, 2) are labelled as the village of Merkusheva (“village Merkutov”), on the label of third one it is given “d. Merkushevo [Merkusheva].” The exact location (with coordinates) was established using a 1912 map (<ext-link xmlns:xlink="http://www.w3.org/1999/xlink" xlink:href="http://www.etomesto.ru/map-chita_zabaykalskaya-oblast-1912" ext-link-type="uri" xlink:type="simple">http://www.etomesto.ru/map-chita_zabaykalskaya-oblast-1912</ext-link>). Reliable and abundant findings of <italic><tp:taxon-name><tp:taxon-name-part taxon-name-part-type="genus" reg="Cocconeis">Cocconeis</tp:taxon-name-part><tp:taxon-name-part taxon-name-part-type="species" reg="baicalensis">baicalensis</tp:taxon-name-part></tp:taxon-name></italic> were not identified when studying these slides in <abbrev xmlns:xlink="http://www.w3.org/1999/xlink" xlink:title="light microscopy" id="ABBRID0E3OCI" xlink:type="simple">LM</abbrev>.</p><p>Also, in the Diatom collection LE there is authentic material collected by K.I. Meyer in 1921–1928 (35 samples, Table <xref ref-type="table" rid="T1">1</xref>), including 9 samples (data June 30 1926, or no data), the locations of which are indicated in <xref ref-type="bibr" rid="B27">Skvortzow and Meyer (1928)</xref> and <xref ref-type="bibr" rid="B14">Meyer (1930)</xref>. The last ones are used to make permanent slides stored in LE, in two of them (LE A0004242–LE A0004245) clear and numerous valves of <italic><tp:taxon-name><tp:taxon-name-part taxon-name-part-type="genus" reg="Cocconeis">Cocconeis</tp:taxon-name-part><tp:taxon-name-part taxon-name-part-type="species" reg="baicalensis">baicalensis</tp:taxon-name-part></tp:taxon-name></italic> were found.</p><p>Skabichevsky’s material (Table <xref ref-type="table" rid="T1">1</xref>) was studied in <abbrev xmlns:xlink="http://www.w3.org/1999/xlink" xlink:title="light microscopy" id="ABBRID0E6PCI" xlink:type="simple">LM</abbrev> and <abbrev xmlns:xlink="http://www.w3.org/1999/xlink" xlink:title="scanning electron microscopy" id="ABBRID0EDQCI" xlink:type="simple">SEM</abbrev> to clarify the morphology and taxonomy of <italic><tp:taxon-name><tp:taxon-name-part taxon-name-part-type="genus" reg="Cocconeis">Cocconeis</tp:taxon-name-part><tp:taxon-name-part taxon-name-part-type="species" reg="baicalensis">baicalensis</tp:taxon-name-part></tp:taxon-name></italic>, since many morphological characters and elements of the valve are not satisfactory when studied in <abbrev xmlns:xlink="http://www.w3.org/1999/xlink" xlink:title="light microscopy" id="ABBRID0ESQCI" xlink:type="simple">LM</abbrev>. We choose <abbrev xmlns:xlink="http://www.w3.org/1999/xlink" xlink:title="scanning electron microscopy" id="ABBRID0EWQCI" xlink:type="simple">SEM</abbrev> photograph Fig. <xref ref-type="fig" rid="F9">9C</xref>, as the epitype of <italic><tp:taxon-name><tp:taxon-name-part taxon-name-part-type="genus" reg="Cocconeis">C.</tp:taxon-name-part><tp:taxon-name-part taxon-name-part-type="species" reg="baicalensis">baicalensis</tp:taxon-name-part></tp:taxon-name></italic>, which clearly show the morphological features of the <abbrev xmlns:xlink="http://www.w3.org/1999/xlink" xlink:title="raphe valve" id="ABBRID0EJRCI" xlink:type="simple">RV</abbrev> in the internal view, namely its 3D-shape, density and arrangement of striae, shape and size of hyaline areas, poorly represented in the type material. Additionally, figs 8A, 10A, 12C show the same of the <abbrev xmlns:xlink="http://www.w3.org/1999/xlink" xlink:title="raphe valve" id="ABBRID0ENRCI" xlink:type="simple">RV</abbrev> in the external view and <abbrev xmlns:xlink="http://www.w3.org/1999/xlink" xlink:title="sternum valve" id="ABBRID0ERRCI" xlink:type="simple">SV</abbrev> in the external and internal view.</p></tp:treatment-sec><tp:treatment-sec><!--Section generated to contain objects referenced in tp:taxon-treatment.--><table-wrap id="T4" position="float" orientation="portrait"><label>Table 4.</label><caption><p>Comparison of morphological features of <italic><tp:taxon-name><tp:taxon-name-part taxon-name-part-type="genus" reg="Cocconeis">Cocconeis</tp:taxon-name-part><tp:taxon-name-part taxon-name-part-type="species" reg="skvortzowii">skvortzowii</tp:taxon-name-part></tp:taxon-name></italic> and related species.</p></caption><table id="TID0ESOAI" rules="all"><tbody><tr><th rowspan="2" colspan="1">Species</th><th rowspan="2" colspan="1">Valve length (μm)</th><th rowspan="2" colspan="1">Valve breadth (μm)</th><th rowspan="2" colspan="1">Ratio</th><th rowspan="1" colspan="2">Striae number in 10 μm</th><th rowspan="2" colspan="1">Areolae number in 10 μm</th><th rowspan="2" colspan="1">Distribution</th><th rowspan="2" colspan="1">References</th></tr><tr><th rowspan="1" colspan="1">
                    <abbrev xmlns:xlink="http://www.w3.org/1999/xlink" xlink:title="raphe valve" id="ABBRID0E65BG" xlink:type="simple">RV</abbrev>
                  </th><th rowspan="1" colspan="1">
                    <abbrev xmlns:xlink="http://www.w3.org/1999/xlink" xlink:title="sternum valve" id="ABBRID0EH6BG" xlink:type="simple">SV</abbrev>
                  </th></tr><tr><td rowspan="1" colspan="1">
                    <italic>
                      <tp:taxon-name><tp:taxon-name-part taxon-name-part-type="genus" reg="Cocconeis">Cocconeis</tp:taxon-name-part><tp:taxon-name-part taxon-name-part-type="species" reg="skvortzowii">skvortzowii</tp:taxon-name-part></tp:taxon-name>
                    </italic>
                  </td><td rowspan="1" colspan="1">8.9–27.0</td><td rowspan="1" colspan="1">5.6–17.7</td><td rowspan="1" colspan="1">1.3–2.0:1</td><td rowspan="1" colspan="1">20–24</td><td rowspan="1" colspan="1">13–23</td><td rowspan="1" colspan="1">22–33 (<abbrev xmlns:xlink="http://www.w3.org/1999/xlink" xlink:title="raphe valve" id="ABBRID0EPAAI" xlink:type="simple">RV</abbrev>)</td><td rowspan="1" colspan="1">Lake Baikal</td><td rowspan="1" colspan="1">Our data</td></tr><tr><td rowspan="1" colspan="1">
                    <tp:taxon-name><tp:taxon-name-part taxon-name-part-type="genus" reg="Cocconeis">C.</tp:taxon-name-part><tp:taxon-name-part taxon-name-part-type="species" reg="placentula">placentula</tp:taxon-name-part><tp:taxon-name-part taxon-name-part-type="infraspecific-rank">var.</tp:taxon-name-part><tp:taxon-name-part taxon-name-part-type="variety" reg="skvortzowii">skvortzowii</tp:taxon-name-part></tp:taxon-name>
                  </td><td rowspan="1" colspan="1">11–36</td><td rowspan="1" colspan="1">6.8–22.0</td><td rowspan="1" colspan="1">1.6–1.8(2.1):1*</td><td rowspan="1" colspan="1">20–30</td><td rowspan="1" colspan="1">13–20</td><td rowspan="1" colspan="1">11–13 (<abbrev xmlns:xlink="http://www.w3.org/1999/xlink" xlink:title="sternum valve" id="ABBRID0EBCAI" xlink:type="simple">SV</abbrev>)</td><td rowspan="1" colspan="1">Lake Baikal</td><td rowspan="1" colspan="1"><xref ref-type="bibr" rid="B26">Skvortzow 1937</xref>; <xref ref-type="bibr" rid="B23">Skabichevsky 1977</xref></td></tr><tr><td rowspan="1" colspan="1">
                    <tp:taxon-name><tp:taxon-name-part taxon-name-part-type="genus" reg="Cocconeis">C.</tp:taxon-name-part><tp:taxon-name-part taxon-name-part-type="species" reg="placentula">placentula</tp:taxon-name-part><tp:taxon-name-part taxon-name-part-type="infraspecific-rank">var.</tp:taxon-name-part><tp:taxon-name-part taxon-name-part-type="variety" reg="skvortzowii">skvortzowii</tp:taxon-name-part></tp:taxon-name>
                  </td><td rowspan="1" colspan="1">12–24</td><td rowspan="1" colspan="1">7–14</td><td rowspan="1" colspan="1">1.7:1*</td><td rowspan="1" colspan="1">~30</td><td rowspan="1" colspan="1">18</td><td rowspan="1" colspan="1">n.d.</td><td rowspan="1" colspan="1">Lake Baikal</td><td rowspan="1" colspan="1">
                    <xref ref-type="bibr" rid="B20">Sheshukova 1950</xref>
                  </td></tr><tr><td rowspan="1" colspan="1">
                    <italic>
                      <tp:taxon-name><tp:taxon-name-part taxon-name-part-type="genus" reg="Cocconeis">C.</tp:taxon-name-part><tp:taxon-name-part taxon-name-part-type="species" reg="skvortzowii">skvortzowii</tp:taxon-name-part></tp:taxon-name>
                    </italic>
                  </td><td rowspan="1" colspan="1">14–36</td><td rowspan="1" colspan="1">8–22</td><td rowspan="1" colspan="1">1.6–1.8:1*</td><td rowspan="1" colspan="1">15–20</td><td rowspan="1" colspan="1">15–20</td><td rowspan="1" colspan="1">11–13</td><td rowspan="1" colspan="1">Lake Baikal</td><td rowspan="1" colspan="1">
                    <xref ref-type="bibr" rid="B21">Sheshukova 1951</xref>
                  </td></tr><tr><td rowspan="2" colspan="1"><italic><tp:taxon-name><tp:taxon-name-part taxon-name-part-type="genus" reg="Cocconeis">C.</tp:taxon-name-part><tp:taxon-name-part taxon-name-part-type="species" reg="disculus">disculus</tp:taxon-name-part></tp:taxon-name></italic> (Schumann) Cleve</td><td rowspan="1" colspan="1">20–25</td><td rowspan="1" colspan="1">11–16</td><td rowspan="1" colspan="1">1.6–1.8:1*</td><td rowspan="1" colspan="1">22</td><td rowspan="1" colspan="1">7–9</td><td rowspan="1" colspan="1">n.d.</td><td rowspan="1" colspan="1">Europe</td><td rowspan="1" colspan="1"><xref ref-type="bibr" rid="B20">Sheshukova 1950</xref>, <xref ref-type="bibr" rid="B21">1951</xref></td></tr><tr><td rowspan="1" colspan="1">10–25</td><td rowspan="1" colspan="1">7–16</td><td rowspan="1" colspan="1">1.4–1.6:1*</td><td rowspan="1" colspan="1">20–22</td><td rowspan="1" colspan="1">6–10</td><td rowspan="1" colspan="1">18–22 (<abbrev xmlns:xlink="http://www.w3.org/1999/xlink" xlink:title="raphe valve" id="ABBRID0EWHAI" xlink:type="simple">RV</abbrev>)</td><td rowspan="1" colspan="1">Cosmopolitan, Germany</td><td rowspan="1" colspan="1"><xref ref-type="bibr" rid="B9">Krammer and Lange-Bertalot 1991</xref>; <xref ref-type="bibr" rid="B7">Hofmann et al. 2011</xref>; <xref ref-type="bibr" rid="B12">Kulikovskiy et al. 2016b</xref>; <xref ref-type="bibr" rid="B13">Lange-Bertalot et al. 2017</xref></td></tr><tr><td rowspan="1" colspan="1"><italic><tp:taxon-name><tp:taxon-name-part taxon-name-part-type="genus" reg="Cocconeis">C.</tp:taxon-name-part><tp:taxon-name-part taxon-name-part-type="species" reg="diminuta">diminuta</tp:taxon-name-part></tp:taxon-name></italic> Pant.</td><td rowspan="1" colspan="1">8.5</td><td rowspan="1" colspan="1">6</td><td rowspan="1" colspan="1">1.4:1*</td><td rowspan="1" colspan="1">35</td><td rowspan="1" colspan="1">24</td><td rowspan="1" colspan="1">n.d.</td><td rowspan="1" colspan="1">Lake Baikal</td><td rowspan="1" colspan="1">
                    <xref ref-type="bibr" rid="B26">Skvortzow 1937</xref>
                  </td></tr><tr><td rowspan="1" colspan="1"><tp:taxon-name><tp:taxon-name-part taxon-name-part-type="genus" reg="Cocconeis">C.</tp:taxon-name-part><tp:taxon-name-part taxon-name-part-type="species" reg="disculus">disculus</tp:taxon-name-part><tp:taxon-name-part taxon-name-part-type="infraspecific-rank">var.</tp:taxon-name-part><tp:taxon-name-part taxon-name-part-type="variety" reg="diminuta">diminuta</tp:taxon-name-part></tp:taxon-name> (Pant.) Scheshukova</td><td rowspan="1" colspan="1">7–15</td><td rowspan="1" colspan="1">5–9</td><td rowspan="1" colspan="1">1.4–1.7:1*</td><td rowspan="1" colspan="1">~32</td><td rowspan="1" colspan="1">13</td><td rowspan="1" colspan="1">n.d.</td><td rowspan="1" colspan="1">European Russia, Mongolia</td><td rowspan="1" colspan="1"><xref ref-type="bibr" rid="B20">Sheshukova 1950</xref>, <xref ref-type="bibr" rid="B21">1951</xref></td></tr><tr><td rowspan="4" colspan="1"><italic><tp:taxon-name><tp:taxon-name-part taxon-name-part-type="genus" reg="Cocconeis">C.</tp:taxon-name-part><tp:taxon-name-part taxon-name-part-type="species" reg="neodiminuta">neodiminuta</tp:taxon-name-part></tp:taxon-name></italic> Krammer</td><td rowspan="1" colspan="1">7–18</td><td rowspan="1" colspan="1">5–9</td><td rowspan="1" colspan="1">1.4–2:1*</td><td rowspan="1" colspan="1">24–32</td><td rowspan="1" colspan="1">11–14 (2–4 areolae per stria)</td><td rowspan="1" colspan="1">25–32 (<abbrev xmlns:xlink="http://www.w3.org/1999/xlink" xlink:title="raphe valve" id="ABBRID0EWMAI" xlink:type="simple">RV</abbrev>)</td><td rowspan="1" colspan="1">Germany, Hungary, Switzerland, Ireland</td><td rowspan="1" colspan="1"><xref ref-type="bibr" rid="B9">Krammer and Lange-Bertalot 1991</xref>; <xref ref-type="bibr" rid="B12">Kulikovskiy et al. 2016b</xref></td></tr><tr><td rowspan="1" colspan="1">9.6–19.4</td><td rowspan="1" colspan="1">6.5–8.0</td><td rowspan="1" colspan="1">1.5–2.4:1*</td><td rowspan="1" colspan="1">ca. 25</td><td rowspan="1" colspan="1">n.d.</td><td rowspan="1" colspan="1">n.d.</td><td rowspan="1" colspan="1">Poland</td><td rowspan="1" colspan="1">
                    <xref ref-type="bibr" rid="B31">Wojtal 2009</xref>
                  </td></tr><tr><td rowspan="1" colspan="1">8–18</td><td rowspan="1" colspan="1">6–9</td><td rowspan="1" colspan="1">1.3–2:1*</td><td rowspan="1" colspan="1">24–32</td><td rowspan="1" colspan="1">11–14</td><td rowspan="1" colspan="1">25–32 (<abbrev xmlns:xlink="http://www.w3.org/1999/xlink" xlink:title="raphe valve" id="ABBRID0E1OAI" xlink:type="simple">RV</abbrev>)</td><td rowspan="1" colspan="1">Germany, Hungary, Ireland</td><td rowspan="1" colspan="1">
                    <xref ref-type="bibr" rid="B19">Romero and Van de Vijver 2011</xref>
                  </td></tr><tr><td rowspan="1" colspan="1">13–17</td><td rowspan="1" colspan="1">7–10</td><td rowspan="1" colspan="1">1.7–2:1*</td><td rowspan="1" colspan="1">30</td><td rowspan="1" colspan="1">13–15</td><td rowspan="1" colspan="1">n.d.</td><td rowspan="1" colspan="1">Brazil</td><td rowspan="1" colspan="1">
                    <xref ref-type="bibr" rid="B1">Costa et al. 2020</xref>
                  </td></tr><tr><td rowspan="2" colspan="1"><tp:taxon-name><tp:taxon-name-part taxon-name-part-type="genus" reg="Cocconeis">C.</tp:taxon-name-part><tp:taxon-name-part taxon-name-part-type="species" reg="placentula">placentula</tp:taxon-name-part><tp:taxon-name-part taxon-name-part-type="infraspecific-rank">var.</tp:taxon-name-part><tp:taxon-name-part taxon-name-part-type="variety" reg="euglypta">euglypta</tp:taxon-name-part></tp:taxon-name> (Ehrenb.) Grunow</td><td rowspan="1" colspan="1">10–46</td><td rowspan="1" colspan="1">n.d.</td><td rowspan="1" colspan="1">n.d.</td><td rowspan="1" colspan="1">n.d.</td><td rowspan="1" colspan="1">19–22</td><td rowspan="1" colspan="1">n.d.</td><td rowspan="1" colspan="1">Cosmopolitan</td><td rowspan="1" colspan="1">
                    <xref ref-type="bibr" rid="B9">Krammer and Lange-Bertalot 1991</xref>
                  </td></tr><tr><td rowspan="1" colspan="1">11.0–41.2</td><td rowspan="1" colspan="1">7.4–26.6</td><td rowspan="1" colspan="1">1.5:1*</td><td rowspan="1" colspan="1">ca. 20</td><td rowspan="1" colspan="1">20–22</td><td rowspan="1" colspan="1">n.d.</td><td rowspan="1" colspan="1">Poland</td><td rowspan="1" colspan="1">
                    <xref ref-type="bibr" rid="B31">Wojtal 2009</xref>
                  </td></tr><tr><td rowspan="4" colspan="1"><italic><tp:taxon-name><tp:taxon-name-part taxon-name-part-type="genus" reg="Cocconeis">C.</tp:taxon-name-part><tp:taxon-name-part taxon-name-part-type="species" reg="euglypta">euglypta</tp:taxon-name-part></tp:taxon-name></italic> Ehrenb. (epitype)</td><td rowspan="1" colspan="1">15.9–29.5</td><td rowspan="1" colspan="1">9.8–17.7</td><td rowspan="1" colspan="1">1.5–1.8:1</td><td rowspan="1" colspan="1">17–22</td><td rowspan="1" colspan="1">18.5–24 / 20–24</td><td rowspan="1" colspan="1">n.d.</td><td rowspan="1" colspan="1">Baltic Sea</td><td rowspan="1" colspan="1">
                    <xref ref-type="bibr" rid="B17">Romero and Jahn 2013</xref>
                  </td></tr><tr><td rowspan="1" colspan="1">15–30</td><td rowspan="1" colspan="1">9–18</td><td rowspan="1" colspan="1">1.7:1*</td><td rowspan="1" colspan="1">17–22</td><td rowspan="1" colspan="1">18–24</td><td rowspan="1" colspan="1">n.d.</td><td rowspan="1" colspan="1">Cosmopolitan</td><td rowspan="1" colspan="1">
                    <xref ref-type="bibr" rid="B12">Kulikovskiy et al. 2016b</xref>
                  </td></tr><tr><td rowspan="1" colspan="1">15–45</td><td rowspan="1" colspan="1">9–28</td><td rowspan="1" colspan="1">1.5–1.8:1</td><td rowspan="1" colspan="1">17–22</td><td rowspan="1" colspan="1">18–24</td><td rowspan="1" colspan="1">n.d.</td><td rowspan="1" colspan="1">n.d</td><td rowspan="1" colspan="1">
                    <xref ref-type="bibr" rid="B13">Lange-Bertalot et al. 2017</xref>
                  </td></tr><tr><td rowspan="1" colspan="1">13.4–29.5</td><td rowspan="1" colspan="1">8.3–16.6</td><td rowspan="1" colspan="1">1.6–1.8:1*</td><td rowspan="1" colspan="1">19–24</td><td rowspan="1" colspan="1">22–24</td><td rowspan="1" colspan="1">n.d.</td><td rowspan="1" colspan="1">Brazil</td><td rowspan="1" colspan="1">
                    <xref ref-type="bibr" rid="B1">Costa et al. 2020</xref>
                  </td></tr><tr><td rowspan="5" colspan="1"><tp:taxon-name><tp:taxon-name-part taxon-name-part-type="genus" reg="Cocconeis">C.</tp:taxon-name-part><tp:taxon-name-part taxon-name-part-type="species" reg="placentula">placentula</tp:taxon-name-part><tp:taxon-name-part taxon-name-part-type="infraspecific-rank">var.</tp:taxon-name-part><tp:taxon-name-part taxon-name-part-type="variety" reg="lineata">lineata</tp:taxon-name-part></tp:taxon-name> (Ehrenb.) Van Heurck</td><td rowspan="1" colspan="1">30</td><td rowspan="1" colspan="1">18</td><td rowspan="1" colspan="1">1.7:1*</td><td rowspan="1" colspan="1">n.d.</td><td rowspan="1" colspan="1">24</td><td rowspan="1" colspan="1">n.d.</td><td rowspan="1" colspan="1">Lake Baikal</td><td rowspan="1" colspan="1">
                    <xref ref-type="bibr" rid="B26">Skvortzow 1937</xref>
                  </td></tr><tr><td rowspan="1" colspan="1">40–70</td><td rowspan="1" colspan="1">30–40</td><td rowspan="1" colspan="1">1.3–1.8:1*</td><td rowspan="1" colspan="1">n.d.</td><td rowspan="1" colspan="1">n.d.</td><td rowspan="1" colspan="1">n.d.</td><td rowspan="1" colspan="1">Russia, Europe</td><td rowspan="1" colspan="1">
                    <xref ref-type="bibr" rid="B21">Sheshukova 1951</xref>
                  </td></tr><tr><td rowspan="1" colspan="1">10–80</td><td rowspan="1" colspan="1">n.d.</td><td rowspan="1" colspan="1">n.d.</td><td rowspan="1" colspan="1">n.d.</td><td rowspan="1" colspan="1">16–23</td><td rowspan="1" colspan="1">n.d.</td><td rowspan="1" colspan="1">Cosmopolitan</td><td rowspan="1" colspan="1">
                    <xref ref-type="bibr" rid="B9">Krammer and Lange-Bertalot 1991</xref>
                  </td></tr><tr><td rowspan="1" colspan="1">14.0–25.2</td><td rowspan="1" colspan="1">10.5–14.0</td><td rowspan="1" colspan="1">1.3–1.8:1*</td><td rowspan="1" colspan="1">22.0–23.5</td><td rowspan="1" colspan="1">20–22</td><td rowspan="1" colspan="1">n.d.</td><td rowspan="1" colspan="1">Poland</td><td rowspan="1" colspan="1">
                    <xref ref-type="bibr" rid="B31">Wojtal 2009</xref>
                  </td></tr><tr><td rowspan="1" colspan="1">11–42</td><td rowspan="1" colspan="1">7–28</td><td rowspan="1" colspan="1">1.5–1.6:1*</td><td rowspan="1" colspan="1">15–24(30)</td><td rowspan="1" colspan="1">n.d.</td><td rowspan="1" colspan="1">n.d.</td><td rowspan="1" colspan="1">North Russia</td><td rowspan="1" colspan="1">
                    <xref ref-type="bibr" rid="B2">Genkal and Vekhov 2007</xref>
                  </td></tr><tr><td rowspan="1" colspan="1"><italic><tp:taxon-name><tp:taxon-name-part taxon-name-part-type="genus" reg="Cocconeis">C.</tp:taxon-name-part><tp:taxon-name-part taxon-name-part-type="species" reg="lineata">lineata</tp:taxon-name-part></tp:taxon-name></italic> Ehrenb. (epitype)</td><td rowspan="1" colspan="1">18.6–22.7</td><td rowspan="1" colspan="1">6.4–13.1</td><td rowspan="1" colspan="1">1.6–2.4:1</td><td rowspan="1" colspan="1">20–28</td><td rowspan="1" colspan="1">(7)10–15 / 12–20</td><td rowspan="1" colspan="1">16–24(26) (<abbrev xmlns:xlink="http://www.w3.org/1999/xlink" xlink:title="sternum valve" id="ABBRID0EN4AI" xlink:type="simple">SV</abbrev>)</td><td rowspan="1" colspan="1">Faroer Islands, Denmark</td><td rowspan="1" colspan="1">
                    <xref ref-type="bibr" rid="B17">Romero and Jahn 2013</xref>
                  </td></tr><tr><td rowspan="4" colspan="1">
                    <italic>
                      <tp:taxon-name><tp:taxon-name-part taxon-name-part-type="genus" reg="Cocconeis">C.</tp:taxon-name-part><tp:taxon-name-part taxon-name-part-type="species" reg="lineata">lineata</tp:taxon-name-part></tp:taxon-name>
                    </italic>
                  </td><td rowspan="1" colspan="1">18–23</td><td rowspan="1" colspan="1">6–14</td><td rowspan="1" colspan="1">1.6–3:1*</td><td rowspan="1" colspan="1">20–28</td><td rowspan="1" colspan="1">10–15</td><td rowspan="1" colspan="1">16–24 (<abbrev xmlns:xlink="http://www.w3.org/1999/xlink" xlink:title="sternum valve" id="ABBRID0E65AI" xlink:type="simple">SV</abbrev>)</td><td rowspan="1" colspan="1">Cosmopolitan</td><td rowspan="1" colspan="1">
                    <xref ref-type="bibr" rid="B12">Kulikovskiy et al. 2016b</xref>
                  </td></tr><tr><td rowspan="1" colspan="1">16–80</td><td rowspan="1" colspan="1">6–35</td><td rowspan="1" colspan="1">1.6–2.4:1</td><td rowspan="1" colspan="1">20–28</td><td rowspan="1" colspan="1">10–15</td><td rowspan="1" colspan="1">16–24 (<abbrev xmlns:xlink="http://www.w3.org/1999/xlink" xlink:title="sternum valve" id="ABBRID0ECABI" xlink:type="simple">SV</abbrev>)</td><td rowspan="1" colspan="1">Europe</td><td rowspan="1" colspan="1">
                    <xref ref-type="bibr" rid="B13">Lange-Bertalot et al. 2017</xref>
                  </td></tr><tr><td rowspan="1" colspan="1">12.7–19.6</td><td rowspan="1" colspan="1">7.9–10.9</td><td rowspan="1" colspan="1">1.6–1.8:1</td><td rowspan="1" colspan="1">21–22</td><td rowspan="1" colspan="1">25–32</td><td rowspan="1" colspan="1">n.d.</td><td rowspan="1" colspan="1">Brazil</td><td rowspan="1" colspan="1">
                    <xref ref-type="bibr" rid="B1">Costa et al. 2020</xref>
                  </td></tr><tr><td rowspan="1" colspan="1">19.1–22.8</td><td rowspan="1" colspan="1">9.4–12.6</td><td rowspan="1" colspan="1">1.6–2.2</td><td rowspan="1" colspan="1">18–24</td><td rowspan="1" colspan="1">22–28</td><td rowspan="1" colspan="1">25–28 (<abbrev xmlns:xlink="http://www.w3.org/1999/xlink" xlink:title="raphe valve" id="ABBRID0EDCBI" xlink:type="simple">RV</abbrev>), 12–18 (<abbrev xmlns:xlink="http://www.w3.org/1999/xlink" xlink:title="sternum valve" id="ABBRID0EHCBI" xlink:type="simple">SV</abbrev>)</td><td rowspan="1" colspan="1">Korea</td><td rowspan="1" colspan="1">Jahn et al. 2017</td></tr><tr><td rowspan="2" colspan="1"><tp:taxon-name><tp:taxon-name-part taxon-name-part-type="genus" reg="Cocconeis">C.</tp:taxon-name-part><tp:taxon-name-part taxon-name-part-type="species" reg="placentula">placentula</tp:taxon-name-part><tp:taxon-name-part taxon-name-part-type="infraspecific-rank">var.</tp:taxon-name-part><tp:taxon-name-part taxon-name-part-type="variety" reg="pseudolineata">pseudolineata</tp:taxon-name-part></tp:taxon-name> Geitler</td><td rowspan="1" colspan="1">7.5–38.0</td><td rowspan="1" colspan="1">n.d.</td><td rowspan="1" colspan="1">n.d.</td><td rowspan="1" colspan="1">n.d.</td><td rowspan="1" colspan="1">13–20(22)</td><td rowspan="1" colspan="1">n.d.</td><td rowspan="1" colspan="1">n.d.</td><td rowspan="1" colspan="1">
                    <xref ref-type="bibr" rid="B9">Krammer and Lange-Bertalot 1991</xref>
                  </td></tr><tr><td rowspan="1" colspan="1">7.5–38.0</td><td rowspan="1" colspan="1">n.d.</td><td rowspan="1" colspan="1">n.d.</td><td rowspan="1" colspan="1">16–20(22)</td><td rowspan="1" colspan="1">20–23</td><td rowspan="1" colspan="1">n.d.</td><td rowspan="1" colspan="1">n.d.</td><td rowspan="1" colspan="1">
                    <xref ref-type="bibr" rid="B19">Romero and Van de Vijver 2011</xref>
                  </td></tr><tr><td rowspan="3" colspan="1"><italic><tp:taxon-name><tp:taxon-name-part taxon-name-part-type="genus" reg="Cocconeis">C.</tp:taxon-name-part><tp:taxon-name-part taxon-name-part-type="species" reg="pseudolineata">pseudolineata</tp:taxon-name-part></tp:taxon-name></italic> (Geitler) Lange-Bert.</td><td rowspan="1" colspan="1">7.5–38.0</td><td rowspan="1" colspan="1">6–18</td><td rowspan="1" colspan="1">1.3–2.1:1*</td><td rowspan="1" colspan="1">20–23</td><td rowspan="1" colspan="1">13–18(20)</td><td rowspan="1" colspan="1">16–20(22) (<abbrev xmlns:xlink="http://www.w3.org/1999/xlink" xlink:title="sternum valve" id="ABBRID0EFGBI" xlink:type="simple">SV</abbrev>)</td><td rowspan="1" colspan="1">Europe</td><td rowspan="1" colspan="1"><xref ref-type="bibr" rid="B7">Hofmann et al. 2011</xref>; <xref ref-type="bibr" rid="B13">Lange-Bertalot et al. 2017</xref></td></tr><tr><td rowspan="1" colspan="1">12.5–23.0</td><td rowspan="1" colspan="1">8–18</td><td rowspan="1" colspan="1">1.3–1.6:1*</td><td rowspan="1" colspan="1">23–24</td><td rowspan="1" colspan="1">13–15</td><td rowspan="1" colspan="1">n.d.</td><td rowspan="1" colspan="1">Poland</td><td rowspan="1" colspan="1">
                    <xref ref-type="bibr" rid="B31">Wojtal 2009</xref>
                  </td></tr><tr><td rowspan="1" colspan="1">16–32</td><td rowspan="1" colspan="1">8–14</td><td rowspan="1" colspan="1">2–2.3:1*</td><td rowspan="1" colspan="1">23–26</td><td rowspan="1" colspan="1">12–22</td><td rowspan="1" colspan="1">23–28 (<abbrev xmlns:xlink="http://www.w3.org/1999/xlink" xlink:title="raphe valve" id="ABBRID0EJIBI" xlink:type="simple">RV</abbrev>)</td><td rowspan="1" colspan="1">n.d.</td><td rowspan="1" colspan="1">
                    <xref ref-type="bibr" rid="B29">Werum and Lange-Bertalot 2004</xref>
                  </td></tr><tr><td rowspan="3" colspan="1"><italic><tp:taxon-name><tp:taxon-name-part taxon-name-part-type="genus" reg="Cocconeis">C.</tp:taxon-name-part><tp:taxon-name-part taxon-name-part-type="species" reg="pseudothumensis">pseudothumensis</tp:taxon-name-part></tp:taxon-name></italic> Reichardt</td><td rowspan="1" colspan="1">11.5–13.5</td><td rowspan="1" colspan="1">8.2–9.5</td><td rowspan="1" colspan="1">1.4:1*</td><td rowspan="1" colspan="1">35–40</td><td rowspan="1" colspan="1">10–20</td><td rowspan="1" colspan="1">10–20 (<abbrev xmlns:xlink="http://www.w3.org/1999/xlink" xlink:title="raphe valve" id="ABBRID0E2JBI" xlink:type="simple">RV</abbrev>)</td><td rowspan="1" colspan="1">Europe, France, Germany, Switzerland</td><td rowspan="1" colspan="1"><xref ref-type="bibr" rid="B15">Reichardt 1982</xref>; <xref ref-type="bibr" rid="B19">Romero and Van de Vijver 2011</xref></td></tr><tr><td rowspan="1" colspan="1">11.5–13.5</td><td rowspan="1" colspan="1">8.2–9.5</td><td rowspan="1" colspan="1">1.4:1*</td><td rowspan="1" colspan="1">35–40</td><td rowspan="1" colspan="1">10–12</td><td rowspan="1" colspan="1">n.d.</td><td rowspan="1" colspan="1">France, Europe</td><td rowspan="1" colspan="1"><xref ref-type="bibr" rid="B9">Krammer and Lange-Bertalot 1991</xref>; <xref ref-type="bibr" rid="B7">Hofmann et al. 2011</xref>; <xref ref-type="bibr" rid="B13">Lange-Bertalot et al. 2017</xref></td></tr><tr><td rowspan="1" colspan="1">9–15</td><td rowspan="1" colspan="1">6.5–11.0</td><td rowspan="1" colspan="1">1.4:1*</td><td rowspan="1" colspan="1">35–40</td><td rowspan="1" colspan="1">10–14</td><td rowspan="1" colspan="1">n.d.</td><td rowspan="1" colspan="1">Holarctic</td><td rowspan="1" colspan="1">
                    <xref ref-type="bibr" rid="B12">Kulikovskiy et al. 2016b</xref>
                  </td></tr><tr><td rowspan="1" colspan="1"><italic><tp:taxon-name><tp:taxon-name-part taxon-name-part-type="genus" reg="Cocconeis">C.</tp:taxon-name-part><tp:taxon-name-part taxon-name-part-type="species" reg="thumensis">thumensis</tp:taxon-name-part></tp:taxon-name></italic> Ant. Mayer</td><td rowspan="1" colspan="1">Up to 10</td><td rowspan="1" colspan="1">5–6</td><td rowspan="1" colspan="1">n.d.</td><td rowspan="1" colspan="1">15–16</td><td rowspan="1" colspan="1">15–16</td><td rowspan="1" colspan="1">n.d.</td><td rowspan="1" colspan="1">North European Russia, Europe</td><td rowspan="1" colspan="1"><xref ref-type="bibr" rid="B20">Sheshukova 1950</xref>, <xref ref-type="bibr" rid="B21">1951</xref></td></tr><tr><td rowspan="3" colspan="1"><italic><tp:taxon-name><tp:taxon-name-part taxon-name-part-type="genus" reg="Cocconeis">C.</tp:taxon-name-part><tp:taxon-name-part taxon-name-part-type="species" reg="neothumensis">neothumensis</tp:taxon-name-part></tp:taxon-name></italic> Krammer</td><td rowspan="1" colspan="1">6.5–13.0</td><td rowspan="1" colspan="1">4.0–8.3</td><td rowspan="1" colspan="1">1.6:1*</td><td rowspan="1" colspan="1">28–36</td><td rowspan="1" colspan="1">16–25</td><td rowspan="1" colspan="1">34–37 (<abbrev xmlns:xlink="http://www.w3.org/1999/xlink" xlink:title="raphe valve" id="ABBRID0EDPBI" xlink:type="simple">RV</abbrev>)</td><td rowspan="1" colspan="1">Cosmopolitan, Germany</td><td rowspan="1" colspan="1"><xref ref-type="bibr" rid="B9">Krammer and Lange-Bertalot 1991</xref>; <xref ref-type="bibr" rid="B7">Hofmann et al. 2011</xref>; <xref ref-type="bibr" rid="B12">Kulikovskiy et al. 2016b</xref>; <xref ref-type="bibr" rid="B13">Lange-Bertalot et al. 2017</xref></td></tr><tr><td rowspan="1" colspan="1">11.2–12.2</td><td rowspan="1" colspan="1">7.0–7.4</td><td rowspan="1" colspan="1">1.6:1*</td><td rowspan="1" colspan="1">23</td><td rowspan="1" colspan="1">26</td><td rowspan="1" colspan="1">n.d.</td><td rowspan="1" colspan="1">Brazil</td><td rowspan="1" colspan="1">
                    <xref ref-type="bibr" rid="B1">Costa et al. 2020</xref>
                  </td></tr><tr><td rowspan="1" colspan="1">8.0–10.6</td><td rowspan="1" colspan="1">4.4–8.0</td><td rowspan="1" colspan="1">1.3–1.8:1*</td><td rowspan="1" colspan="1">25–30</td><td rowspan="1" colspan="1">28</td><td rowspan="1" colspan="1">n.d.</td><td rowspan="1" colspan="1">North Russia</td><td rowspan="1" colspan="1">
                    <xref ref-type="bibr" rid="B2">Genkal and Vekhov 2007</xref>
                  </td></tr></tbody></table><table-wrap-foot><fn><p>* – our calculations on illustrations; n.d. – no data.</p></fn></table-wrap-foot></table-wrap><table-wrap id="T1" position="float" orientation="portrait"><label>Table 1.</label><caption><p>List of specimens and slides.</p></caption><table id="TID0E1MAG" rules="all"><tbody><tr><th rowspan="1" colspan="1">Slide/Specimen</th><th rowspan="1" colspan="1">Data of sampling</th><th rowspan="1" colspan="1">Location in Baikal</th><th rowspan="1" colspan="1">
                <italic>Legit</italic>
              </th><th rowspan="1" colspan="1">Original label</th><th rowspan="1" colspan="1">Deposition, slide number</th></tr><tr><td rowspan="1" colspan="1">Specimen authenticum</td><td rowspan="1" colspan="1">n.d.</td><td rowspan="1" colspan="1">n.d.</td><td rowspan="1" colspan="1">K.I. Meyer</td><td rowspan="1" colspan="1">Baikal. 9.8. zavar</td><td rowspan="1" colspan="1">Diatom collection LE</td></tr><tr><td rowspan="1" colspan="1">Specimen authenticum</td><td rowspan="1" colspan="1">26 May 1921</td><td rowspan="1" colspan="1">n.d.</td><td rowspan="1" colspan="1">K.I. Meyer</td><td rowspan="1" colspan="1">N 96. Vemetlenskiy zal., 26/V 21</td><td rowspan="1" colspan="1">Diatom collection LE</td></tr><tr><td rowspan="1" colspan="1">Specimen authenticum</td><td rowspan="1" colspan="1">n.d.</td><td rowspan="1" colspan="1">n.d.</td><td rowspan="1" colspan="1">K.I. Meyer</td><td rowspan="1" colspan="1">N 2. Baikal 25.</td><td rowspan="1" colspan="1">Diatom collection LE</td></tr><tr><td rowspan="1" colspan="1">Specimen authenticum</td><td rowspan="1" colspan="1">11 June 1925</td><td rowspan="1" colspan="1">West Baikal, railway station Marituy</td><td rowspan="1" colspan="1">K.I. Meyer</td><td rowspan="1" colspan="1">N 5. Baikal 25 g. Maritui</td><td rowspan="1" colspan="1">Diatom collection LE A0002317</td></tr><tr><td rowspan="1" colspan="1">Specimen authenticum</td><td rowspan="1" colspan="1">n.d.</td><td rowspan="1" colspan="1">n.d.</td><td rowspan="1" colspan="1">K.I. Meyer</td><td rowspan="1" colspan="1">N 9. Baikal 25</td><td rowspan="1" colspan="1">Diatom collection LE</td></tr><tr><td rowspan="1" colspan="1">Specimen authenticum</td><td rowspan="1" colspan="1">n.d.</td><td rowspan="1" colspan="1">Marituy</td><td rowspan="1" colspan="1">K.I. Meyer</td><td rowspan="1" colspan="1">N 10. Baikal 25, Maritui</td><td rowspan="1" colspan="1">Diatom collection LE</td></tr><tr><td rowspan="1" colspan="1">Specimen authenticum</td><td rowspan="1" colspan="1">n.d.</td><td rowspan="1" colspan="1">Marituy</td><td rowspan="1" colspan="1">K.I. Meyer</td><td rowspan="1" colspan="1">N 13. Baikal 25 g. Maritui</td><td rowspan="1" colspan="1">Diatom collection LE</td></tr><tr><td rowspan="1" colspan="1">Specimen authenticum</td><td rowspan="1" colspan="1">n.d.</td><td rowspan="1" colspan="1">Cape Polovinny, near Marituy</td><td rowspan="1" colspan="1">K.I. Meyer</td><td rowspan="1" colspan="1">N 18. Baikal 25 g. B. “Polovinni”</td><td rowspan="1" colspan="1">Diatom collection LE</td></tr><tr><td rowspan="1" colspan="1">Specimen authenticum</td><td rowspan="1" colspan="1">n.d.</td><td rowspan="1" colspan="1">Cape Polovinny, near Marituy</td><td rowspan="1" colspan="1">K.I. Meyer</td><td rowspan="1" colspan="1">N 19. Baikal 25 g. B. “Polovinni”</td><td rowspan="1" colspan="1">Diatom collection LE</td></tr><tr><td rowspan="1" colspan="1">Specimen authenticum</td><td rowspan="1" colspan="1">n.d.</td><td rowspan="1" colspan="1">Proval Bay, Village Dubinino</td><td rowspan="1" colspan="1">K.I. Meyer</td><td rowspan="1" colspan="1">N 38. Baikal 25, Proval u m. Prorzy</td><td rowspan="1" colspan="1">Diatom collection LE</td></tr><tr><td rowspan="1" colspan="1">Specimen authenticum</td><td rowspan="1" colspan="1">n.d.</td><td rowspan="1" colspan="1">River Selenga</td><td rowspan="1" colspan="1">K.I. Meyer</td><td rowspan="1" colspan="1">N 53. Baikal 25, r. Selenga</td><td rowspan="1" colspan="1">Diatom collection LE A0004246</td></tr><tr><td rowspan="1" colspan="1">Specimen authenticum</td><td rowspan="1" colspan="1">n.d.</td><td rowspan="1" colspan="1">River Selenga</td><td rowspan="1" colspan="1">K.I. Meyer</td><td rowspan="1" colspan="1">N 61. Baikal 25, Selenga</td><td rowspan="1" colspan="1">Diatom collection LE A0004247</td></tr><tr><td rowspan="1" colspan="1">Specimen authenticum</td><td rowspan="1" colspan="1">n.d.</td><td rowspan="1" colspan="1">River Selenga</td><td rowspan="1" colspan="1">K.I. Meyer</td><td rowspan="1" colspan="1">N 69. Baikal 25 g. r. Selenga</td><td rowspan="1" colspan="1">Diatom collection LE A0004248</td></tr><tr><td rowspan="1" colspan="1">Specimen authenticum</td><td rowspan="1" colspan="1">n.d.</td><td rowspan="1" colspan="1">River Selenga</td><td rowspan="1" colspan="1">K.I. Meyer</td><td rowspan="1" colspan="1">N 70. Baikal 25 g. Selenga</td><td rowspan="1" colspan="1">Diatom collection LE A0004249</td></tr><tr><td rowspan="1" colspan="1">Specimen authenticum</td><td rowspan="1" colspan="1">n.d.</td><td rowspan="1" colspan="1">River Selenga</td><td rowspan="1" colspan="1">K.I. Meyer</td><td rowspan="1" colspan="1">N 71. Baikal 25 g. Selenga</td><td rowspan="1" colspan="1">Diatom collection LE A0004250</td></tr><tr><td rowspan="1" colspan="1">Specimen authenticum</td><td rowspan="1" colspan="1">n.d.</td><td rowspan="1" colspan="1">Left from River Angara</td><td rowspan="1" colspan="1">K.I. Meyer</td><td rowspan="1" colspan="1">N 88. Baikal 25 g. M. Tolsty</td><td rowspan="1" colspan="1">Diatom collection LE</td></tr><tr><td rowspan="1" colspan="1">Specimen authenticum</td><td rowspan="1" colspan="1">14 July 1925</td><td rowspan="1" colspan="1">Village Oymur</td><td rowspan="1" colspan="1">K.I. Meyer</td><td rowspan="1" colspan="1">N 125. Baikal 25 g. laguna Oimur, 14-VII-25</td><td rowspan="1" colspan="1">Diatom collection LE</td></tr><tr><td rowspan="1" colspan="1">Specimen authenticum</td><td rowspan="1" colspan="1">n.d.</td><td rowspan="1" colspan="1">n.d.</td><td rowspan="1" colspan="1">K.I. Meyer</td><td rowspan="1" colspan="1">N 154. Baikal 25, Istyakskiy sor</td><td rowspan="1" colspan="1">Diatom collection LE</td></tr><tr><td rowspan="1" colspan="1">Specimen authenticum</td><td rowspan="1" colspan="1">19 July 1925</td><td rowspan="1" colspan="1">n.d.</td><td rowspan="1" colspan="1">K.I. Meyer</td><td rowspan="1" colspan="1">N 159. Baikal 25, Proval, 19-VII-25</td><td rowspan="1" colspan="1">Diatom collection LE</td></tr><tr><td rowspan="1" colspan="1">Specimen authenticum</td><td rowspan="1" colspan="1">n.d.</td><td rowspan="1" colspan="1">City Babushkin</td><td rowspan="1" colspan="1">K.I. Meyer</td><td rowspan="1" colspan="1">N 216. Baikal 25, Mysovka</td><td rowspan="1" colspan="1">Diatom collection LE</td></tr><tr><td rowspan="1" colspan="1">Specimen authenticum</td><td rowspan="1" colspan="1">4 August 1925</td><td rowspan="1" colspan="1">n.d.</td><td rowspan="1" colspan="1">K.I. Meyer</td><td rowspan="1" colspan="1">N 232. Baikal 25, Istyakskiy sor, 4-VIII-25</td><td rowspan="1" colspan="1">Diatom collection LE</td></tr><tr><td rowspan="1" colspan="1">Specimen authenticum</td><td rowspan="1" colspan="1">n.d.</td><td rowspan="1" colspan="1">Cape Kotelnikovskiy</td><td rowspan="1" colspan="1">K.I. Meyer</td><td rowspan="1" colspan="1">N 302. Baikal 26 g. Koteln. mys, Khimeinovy ist.</td><td rowspan="1" colspan="1">Diatom collection LE A0004251</td></tr><tr><td rowspan="1" colspan="1">Specimen authenticum</td><td rowspan="1" colspan="1">27 June 1926</td><td rowspan="1" colspan="1">Cape Kotelnikovskiy</td><td rowspan="1" colspan="1">K.I. Meyer</td><td rowspan="1" colspan="1">N 303. Baikal, “Kotelnikovi” istochnik, 27/VI 26</td><td rowspan="1" colspan="1">Diatom collection LE A0004252</td></tr><tr><td rowspan="1" colspan="1">Specimen authenticum</td><td rowspan="1" colspan="1">30 June 1926</td><td rowspan="1" colspan="1">Cape Kotelnikovskiy</td><td rowspan="1" colspan="1">K.I. Meyer</td><td rowspan="1" colspan="1">N 318, “Kotelnikovi Maiak”, <italic><tp:taxon-name><tp:taxon-name-part taxon-name-part-type="genus" reg="Aegagrophila">Aegagrophila</tp:taxon-name-part></tp:taxon-name></italic>, 30/VI-26</td><td rowspan="1" colspan="1">Diatom collection LE, A0004242, A0004243</td></tr><tr><td rowspan="1" colspan="1">Specimen authenticum</td><td rowspan="1" colspan="1">n.d.</td><td rowspan="1" colspan="1">Boguchanskaya Gulf</td><td rowspan="1" colspan="1">K.I. Meyer</td><td rowspan="1" colspan="1">N 336. Baikal 26, “Bogutchanskaia” guba</td><td rowspan="1" colspan="1">Diatom collection LE, A0004244, A0004245</td></tr><tr><td rowspan="1" colspan="1">Specimen authenticum</td><td rowspan="1" colspan="1">n.d.</td><td rowspan="1" colspan="1">Between Khargino and Buguldeyka</td><td rowspan="1" colspan="1">K.I. Meyer</td><td rowspan="1" colspan="1">N 524. Baikal, m. Mar, m. Krasny [Yar]</td><td rowspan="1" colspan="1">Diatom collection LE</td></tr><tr><td rowspan="1" colspan="1">Specimen authenticum</td><td rowspan="1" colspan="1">2 June 1927</td><td rowspan="1" colspan="1">Village Onguren</td><td rowspan="1" colspan="1">K.I. Meyer</td><td rowspan="1" colspan="1">N 632. Baikal, Onguren, 2-VI-27</td><td rowspan="1" colspan="1">Diatom collection LE</td></tr><tr><td rowspan="1" colspan="1">Specimen authenticum</td><td rowspan="1" colspan="1">20 June 1928</td><td rowspan="1" colspan="1">Between Murino and Vydrino</td><td rowspan="1" colspan="1">K.I. Meyer</td><td rowspan="1" colspan="1">N 654. g. Tan’, 20/VI 28</td><td rowspan="1" colspan="1">Diatom collection LE</td></tr><tr><td rowspan="1" colspan="1">Specimen authenticum</td><td rowspan="1" colspan="1">21 June 1928</td><td rowspan="1" colspan="1">n.d.</td><td rowspan="1" colspan="1">K.I. Meyer</td><td rowspan="1" colspan="1">N 661. Mezhdu Utulikom i Teler, 21/VI 28</td><td rowspan="1" colspan="1">Diatom collection LE</td></tr><tr><td rowspan="1" colspan="1">Specimen authenticum</td><td rowspan="1" colspan="1">29 June 1928</td><td rowspan="1" colspan="1">Opposite Island Olkhon</td><td rowspan="1" colspan="1">K.I. Meyer</td><td rowspan="1" colspan="1">N 695-96. o. Listvennichny, 29/VI 28</td><td rowspan="1" colspan="1">Diatom collection LE</td></tr><tr><td rowspan="1" colspan="1">Specimen authenticum</td><td rowspan="1" colspan="1">4 July 1928</td><td rowspan="1" colspan="1">Cape Buchenkova</td><td rowspan="1" colspan="1">K.I. Meyer</td><td rowspan="1" colspan="1">Baikal, g. Buchenkova, 4-VII-28</td><td rowspan="1" colspan="1">Diatom collection LE</td></tr><tr><td rowspan="1" colspan="1">Specimen authenticum</td><td rowspan="1" colspan="1">11 July 1928</td><td rowspan="1" colspan="1">Island Bolshoy Ushkaniy</td><td rowspan="1" colspan="1">K.I. Meyer</td><td rowspan="1" colspan="1">N 751. Baikal, B. Ushkaniy o., 11-VII-28</td><td rowspan="1" colspan="1">Diatom collection LE</td></tr><tr><td rowspan="1" colspan="1">Specimen authenticum</td><td rowspan="1" colspan="1">19 July 1928</td><td rowspan="1" colspan="1">Nord-East Baikal, near Mountain Turkukit</td><td rowspan="1" colspan="1">K.I. Meyer</td><td rowspan="1" colspan="1">N 820. Baikal, u r. Shengangda, s gl. 8 m, 19-VII-28</td><td rowspan="1" colspan="1">Diatom collection LE</td></tr><tr><td rowspan="1" colspan="1">Specimen authenticum</td><td rowspan="1" colspan="1">31 July 1928</td><td rowspan="1" colspan="1">n.d.</td><td rowspan="1" colspan="1">K.I. Meyer</td><td rowspan="1" colspan="1">N 904. Baikal, t. m. Kosy, 31-VII-28</td><td rowspan="1" colspan="1">Diatom collection LE</td></tr><tr><td rowspan="1" colspan="1">Specimen authenticum</td><td rowspan="1" colspan="1">n.d.</td><td rowspan="1" colspan="1">Nord-West Baikal, Cape Elokhin</td><td rowspan="1" colspan="1">K.I. Meyer</td><td rowspan="1" colspan="1">N 909. Baikal 28, m. Elokhin</td><td rowspan="1" colspan="1">Diatom collection LE A0002318</td></tr><tr><td rowspan="1" colspan="1">Specimen authenticum</td><td rowspan="1" colspan="1">n.d.</td><td rowspan="1" colspan="1">n.d.</td><td rowspan="1" colspan="1">K.I. Meyer</td><td rowspan="1" colspan="1">Radzimovski</td><td rowspan="1" colspan="1">Diatom collection LE</td></tr><tr><td rowspan="1" colspan="1">Slide authenticum</td><td rowspan="1" colspan="1">23 June 1925</td><td rowspan="1" colspan="1">East Baikal, Cape Ostrovki</td><td rowspan="1" colspan="1">K.I. Meyer</td><td rowspan="1" colspan="1">N 6 (= 7, = 53 [under label]), r. Selenga, Ostrovki, 23 VI 1925</td><td rowspan="1" colspan="1">Diatom collection LE A0002284</td></tr><tr><td rowspan="1" colspan="1">Slide authenticum</td><td rowspan="1" colspan="1">26 June 1925</td><td rowspan="1" colspan="1">Selenga River delta, channel Motumga</td><td rowspan="1" colspan="1">K.I. Meyer</td><td rowspan="1" colspan="1">N 4 (= 4, = B?), r. Selenga, prot. Motumga, 26 VI 1925</td><td rowspan="1" colspan="1">Diatom collection LE A0002285</td></tr><tr><td rowspan="1" colspan="1">Slide authenticum</td><td rowspan="1" colspan="1">30 June 1925</td><td rowspan="1" colspan="1">Selenga River delta, near Village Merkutov</td><td rowspan="1" colspan="1">K.I. Meyer</td><td rowspan="1" colspan="1">N 1 (= 2), r. Selenga, Merkushevo, 30 VI 1925</td><td rowspan="1" colspan="1">Diatom collection LE A0002286</td></tr><tr><td rowspan="1" colspan="1">Slide authenticum</td><td rowspan="1" colspan="1">30 June 1925</td><td rowspan="1" colspan="1">Village Merkutov</td><td rowspan="1" colspan="1">K.I. Meyer</td><td rowspan="1" colspan="1">N 2 (= 7c), r. Selenga, Merkusheva, 30 VI 1925</td><td rowspan="1" colspan="1">Diatom collection LE A0002287</td></tr><tr><td rowspan="1" colspan="1">Slide authenticum</td><td rowspan="1" colspan="1">30 June 1925</td><td rowspan="1" colspan="1">Village Merkutov</td><td rowspan="1" colspan="1">K.I. Meyer</td><td rowspan="1" colspan="1">N 3 (= 7?), r. Selenga, Merkushevo, 30 VI 1925</td><td rowspan="1" colspan="1">Diatom collection LE A0002288</td></tr><tr><td rowspan="1" colspan="1">Slide authenticum</td><td rowspan="1" colspan="1">1 July 1925</td><td rowspan="1" colspan="1">Village Merkutov</td><td rowspan="1" colspan="1">K.I. Meyer</td><td rowspan="1" colspan="1">N 5 (= 73), r. Selenga, d. Merkushevo, 1 VII 1925</td><td rowspan="1" colspan="1">Diatom collection LE A0002289</td></tr><tr><td rowspan="1" colspan="1">Slide authenticum</td><td rowspan="1" colspan="1">n.d.</td><td rowspan="1" colspan="1">Village Kultuk</td><td rowspan="1" colspan="1">V.P. Sukachev</td><td rowspan="1" colspan="1">Oz. Baikal, u Kultuk‘, <italic>Chara</italic></td><td rowspan="1" colspan="1">Diatom collection LE A0002290</td></tr><tr><td rowspan="1" colspan="1">Slide</td><td rowspan="1" colspan="1">20 July 1965</td><td rowspan="1" colspan="1">Island Bolshoy Ushkaniy</td><td rowspan="1" colspan="1">A.P. Skabichevsky</td><td rowspan="1" colspan="1">SZCZ BL18566, SZCZ BL18567, SZCZ BL18568, SZCZ BL18569, SZCZ BL18570, SZCZ BL18571, SZCZ BL18572, SZCZ BL18573, SZCZ BL18574, SZCZ BL18575, SZCZ BL18676</td><td rowspan="1" colspan="1">Collection of Maxim Kulikovskiy</td></tr><tr><td rowspan="1" colspan="1">Specimen</td><td rowspan="1" colspan="1">20 July 1965</td><td rowspan="1" colspan="1">Island Bolshoy Ushkaniy, sand, 42 m depth</td><td rowspan="1" colspan="1">A.P. Skabichevsky</td><td rowspan="1" colspan="1">SZCZ BL15645</td><td rowspan="1" colspan="1">Diatom collection SZCZ</td></tr><tr><td rowspan="1" colspan="1">Specimen</td><td rowspan="1" colspan="1">20 July 1965</td><td rowspan="1" colspan="1">Island Bolshoy Ushkaniy, epiphithic assemblage on macroalgae thallus, 8 m depth</td><td rowspan="1" colspan="1">A.P. Skabichevsky</td><td rowspan="1" colspan="1">SZCZ BL15646</td><td rowspan="1" colspan="1">Diatom collection SZCZ</td></tr><tr><td rowspan="1" colspan="1">Specimen</td><td rowspan="1" colspan="1">20 July 1965</td><td rowspan="1" colspan="1">Island Bolshoy Ushkaniy, epilithon assemblage on macroalgae thallus, 4 m depth</td><td rowspan="1" colspan="1">A.P. Skabichevsky</td><td rowspan="1" colspan="1">SZCZ BL15647</td><td rowspan="1" colspan="1">Diatom collection SZCZ</td></tr><tr><td rowspan="1" colspan="1">Specimen</td><td rowspan="1" colspan="1">20 July 1965</td><td rowspan="1" colspan="1">Island Bolshoy Ushkaniy, sand, 42 m depth</td><td rowspan="1" colspan="1">A.P. Skabichevsky</td><td rowspan="1" colspan="1">SZCZ BL15650</td><td rowspan="1" colspan="1">Diatom collection SZCZ</td></tr><tr><td rowspan="1" colspan="1">Specimen</td><td rowspan="1" colspan="1">20 July 1965</td><td rowspan="1" colspan="1">Island Bolshoy Ushkaniy, sand, south shore, 14 m depth</td><td rowspan="1" colspan="1">A.P. Skabichevsky</td><td rowspan="1" colspan="1">SZCZ BL15657</td><td rowspan="1" colspan="1">Diatom collection SZCZ</td></tr></tbody></table></table-wrap><fig id="F9" position="float" orientation="portrait"><object-id xmlns:xlink="http://www.w3.org/1999/xlink" content-type="doi" xlink:type="simple">10.3897/phytokeys.247.131353.figure9</object-id><object-id xmlns:xlink="http://www.w3.org/1999/xlink" content-type="arpha" xlink:type="simple">72048786-8BB6-5EDC-85E2-14F87846C5E7</object-id><label>Figure 9.</label><caption><p><italic><tp:taxon-name><tp:taxon-name-part taxon-name-part-type="genus" reg="Cocconeis">Cocconeis</tp:taxon-name-part><tp:taxon-name-part taxon-name-part-type="species" reg="baicalensis">baicalensis</tp:taxon-name-part></tp:taxon-name></italic><bold>A–D</bold> raphe valve, internal view <bold>B</bold> valve with valvocopula. <abbrev xmlns:xlink="http://www.w3.org/1999/xlink" xlink:title="scanning electron microscopy" id="ABBRID0ESSBG" xlink:type="simple">SEM</abbrev>. Specimen No. BL15645, Island Bolshoy Ushkaniy. Scale bar: 5 µm.</p></caption><graphic xmlns:xlink="http://www.w3.org/1999/xlink" xlink:href="phytokeys-247-219_article-131353__-g009.jpg" position="float" orientation="portrait" xlink:type="simple" id="oo_1156079.jpg"><uri content-type="original_file" xlink:type="simple">https://binary.pensoft.net/fig/1156079</uri></graphic></fig></tp:treatment-sec><ref-list><ref id="B20"><mixed-citation xmlns:xlink="http://www.w3.org/1999/xlink" xlink:type="simple"><person-group><name name-style="western"><surname>Sheshukova</surname><given-names>VS</given-names></name></person-group> (<year>1950</year>) Subordo <tp:taxon-name><tp:taxon-name-part taxon-name-part-type="suborder">Monoraphineae</tp:taxon-name-part></tp:taxon-name> ... Diatomovyi analiz. Opredelitel iskopaemykh i sovremennykh diatomovykh vodoroslei. Kniga 3. Poryadok <tp:taxon-name><tp:taxon-name-part taxon-name-part-type="order">Pennales</tp:taxon-name-part></tp:taxon-name> State Publishing House of Geological Literature, Leningrad, Russia, 78–116. [In Russian]</mixed-citation></ref><ref id="B26"><mixed-citation xmlns:xlink="http://www.w3.org/1999/xlink" xlink:type="simple"><person-group><name name-style="western"><surname>Skvortzow</surname><given-names>BW</given-names></name></person-group> (<year>1937</year>) <article-title>Bottom diatoms from Olhon Gate of Lake Baikal.</article-title><source>Philippine Journal of Science</source><volume>62</volume>: <fpage>293</fpage>–<lpage>377</lpage>.</mixed-citation></ref><ref id="B23"><mixed-citation xmlns:xlink="http://www.w3.org/1999/xlink" xlink:type="simple"><person-group><name name-style="western"><surname>Skabichevsky</surname><given-names>AP</given-names></name></person-group> (<year>1977</year>) <tp:taxon-name><tp:taxon-name-part taxon-name-part-type="above-family">Algae</tp:taxon-name-part></tp:taxon-name> fouling Chaetomorphs of the sublittoral of the eastern Baikal shore. Prirodnye kompleksy nizshikh rastenii Zapadnoi Sibiri [Natural Complexes of Lower Plants in Western Siberia]. Nauka, Novosibirsk, Russia, 121–132. [In Russian]</mixed-citation></ref><ref id="B21"><mixed-citation xmlns:xlink="http://www.w3.org/1999/xlink" xlink:type="simple"><person-group><name name-style="western"><surname>Sheshukova</surname><given-names>VS</given-names></name></person-group> (<year>1951</year>) Podporyadok <tp:taxon-name><tp:taxon-name-part taxon-name-part-type="suborder">Monoraphineae</tp:taxon-name-part></tp:taxon-name> – Odnoshovnye [Subordo <tp:taxon-name><tp:taxon-name-part taxon-name-part-type="suborder">Monoraphineae</tp:taxon-name-part></tp:taxon-name>]. Opredelitel presnovodnykh vodoroslei SSSR. Vypusk 4. Diatomovye vodorosli. Sovetskaya Nauka, Moscow, 188–231. [In Russian]</mixed-citation></ref><ref id="B9"><mixed-citation xmlns:xlink="http://www.w3.org/1999/xlink" xlink:type="simple"><person-group><name name-style="western"><surname>Krammer</surname><given-names>K</given-names></name><name name-style="western"><surname>Lange-Bertalot</surname><given-names>H</given-names></name></person-group> (<year>1991</year>) <source><tp:taxon-name><tp:taxon-name-part taxon-name-part-type="class">Bacillariophyceae</tp:taxon-name-part></tp:taxon-name>. Teil 4. <tp:taxon-name><tp:taxon-name-part taxon-name-part-type="family">Achnanthaceae</tp:taxon-name-part></tp:taxon-name> &amp; Kritische Ergaenzungen zu <italic><tp:taxon-name><tp:taxon-name-part taxon-name-part-type="genus">Navicula</tp:taxon-name-part></tp:taxon-name></italic> (Lineolatae) und <italic><tp:taxon-name><tp:taxon-name-part taxon-name-part-type="genus">Gomphonema</tp:taxon-name-part></tp:taxon-name></italic>. Süsswasserflora von Mitteleuropa. Bd. 2/4.</source><publisher-name>Stuttgart</publisher-name>, <publisher-loc>Germany</publisher-loc>, <size units="page">437 pp</size>.</mixed-citation></ref><ref id="B7"><mixed-citation xmlns:xlink="http://www.w3.org/1999/xlink" xlink:type="simple"><person-group><name name-style="western"><surname>Hofmann</surname><given-names>G</given-names></name><name name-style="western"><surname>Werum</surname><given-names>M</given-names></name><name name-style="western"><surname>Lange-Bertalot</surname><given-names>H</given-names></name></person-group> (<year>2011</year>) <source>Diatomeen im Süßwasser — Benthos von Mitteleuropa. Bestimmungsflora Kieselalgen für die ökologische Praxis.</source><publisher-name>Über 700 der häufigsten Arten und ihre Ökologie; Königstein</publisher-name>, <publisher-loc>Germany</publisher-loc>, <size units="page">908 pp</size>.</mixed-citation></ref><ref id="B12"><mixed-citation xmlns:xlink="http://www.w3.org/1999/xlink" xlink:type="simple"><person-group><name name-style="western"><surname>Kulikovskiy</surname><given-names>MS</given-names></name><name name-style="western"><surname>Glushchenko</surname><given-names>AM</given-names></name><name name-style="western"><surname>Genkal</surname><given-names>SI</given-names></name><name name-style="western"><surname>Kuznetsova</surname><given-names>IV</given-names></name></person-group> (<year>2016b</year>) <source>Identification Book of Diatoms from Russia.</source><publisher-name>Filigran</publisher-name>, <publisher-loc>Yaroslavl, Russia</publisher-loc>, <size units="page">804 pp</size>. [In Russian]</mixed-citation></ref><ref id="B13"><mixed-citation xmlns:xlink="http://www.w3.org/1999/xlink" xlink:type="simple"><person-group><name name-style="western"><surname>Lange-Bertalot</surname><given-names>H</given-names></name><name name-style="western"><surname>Hofmann</surname><given-names>G</given-names></name><name name-style="western"><surname>Werum</surname><given-names>M</given-names></name><name name-style="western"><surname>Cantonati</surname><given-names>M</given-names></name></person-group> (<year>2017</year>) <source>Freshwater Benthic Diatoms of Central Europe: Over 800 Common Species Used in Ecological Assessment.</source><publisher-name>Koeltz Botanical Books</publisher-name>, <publisher-loc>Oberreifenberg, Germany</publisher-loc>, <size units="page">942 pp</size>.</mixed-citation></ref><ref id="B31"><mixed-citation xmlns:xlink="http://www.w3.org/1999/xlink" xlink:type="simple"><person-group><name name-style="western"><surname>Wojtal</surname><given-names>AZ</given-names></name></person-group> (<year>2009</year>) <article-title>The Diatoms of Kobylanka Stream near Kraków (Wyżyna Krakowsko-Częstochowska Upland, S. Poland).</article-title><source>Polish Botanical Journal</source><volume>54</volume>(<issue>2</issue>): <fpage>129</fpage>–<lpage>330</lpage>.</mixed-citation></ref><ref id="B19"><mixed-citation xmlns:xlink="http://www.w3.org/1999/xlink" xlink:type="simple"><person-group><name name-style="western"><surname>Romero</surname><given-names>O</given-names></name><name name-style="western"><surname>Van de Vijver</surname><given-names>B</given-names></name></person-group> (<year>2011</year>) <article-title><italic><tp:taxon-name><tp:taxon-name-part taxon-name-part-type="genus">Cocconeis</tp:taxon-name-part><tp:taxon-name-part taxon-name-part-type="species">crozetensis</tp:taxon-name-part></tp:taxon-name></italic>, a new monoraphid diatom from Subantarctic freshwater and moss habitats.</article-title><source>Diatom Research</source><volume>26</volume>(<issue>1</issue>): <fpage>89</fpage>–<lpage>98</lpage>. <ext-link xlink:href="10.1080/0269249X.2011.575118" ext-link-type="doi" xlink:type="simple">https://doi.org/10.1080/0269249X.2011.575118</ext-link></mixed-citation></ref><ref id="B1"><mixed-citation xmlns:xlink="http://www.w3.org/1999/xlink" xlink:type="simple"><person-group><name name-style="western"><surname>Costa</surname><given-names>LF</given-names></name><name name-style="western"><surname>Wetzel</surname><given-names>CE</given-names></name><name name-style="western"><surname>Ector</surname><given-names>L</given-names></name><name name-style="western"><surname>Bicudo</surname><given-names>DC</given-names></name></person-group> (<year>2020</year>) <article-title>Freshwater <italic><tp:taxon-name><tp:taxon-name-part taxon-name-part-type="genus">Cocconeis</tp:taxon-name-part></tp:taxon-name></italic> species (<tp:taxon-name><tp:taxon-name-part taxon-name-part-type="class">Bacillariophyceae</tp:taxon-name-part></tp:taxon-name>) from Southeastern Brazil, and description of <italic><tp:taxon-name><tp:taxon-name-part taxon-name-part-type="genus">C.</tp:taxon-name-part><tp:taxon-name-part taxon-name-part-type="species">amerieuglypta</tp:taxon-name-part></tp:taxon-name></italic> sp. nov.</article-title><source>Botany Letters</source><volume>167</volume>(<issue>1</issue>): <fpage>15</fpage>–<lpage>31</lpage>. <ext-link xlink:href="10.1080/23818107.2019.1672103" ext-link-type="doi" xlink:type="simple">https://doi.org/10.1080/23818107.2019.1672103</ext-link></mixed-citation></ref><ref id="B17"><mixed-citation xmlns:xlink="http://www.w3.org/1999/xlink" xlink:type="simple"><person-group><name name-style="western"><surname>Romero</surname><given-names>O</given-names></name><name name-style="western"><surname>Jahn</surname><given-names>R</given-names></name></person-group> (<year>2013</year>) <article-title>Typification of <italic><tp:taxon-name><tp:taxon-name-part taxon-name-part-type="genus">Cocconeis</tp:taxon-name-part><tp:taxon-name-part taxon-name-part-type="species">lineata</tp:taxon-name-part></tp:taxon-name></italic> and <italic><tp:taxon-name><tp:taxon-name-part taxon-name-part-type="genus">Cocconeis</tp:taxon-name-part><tp:taxon-name-part taxon-name-part-type="species">euglypta</tp:taxon-name-part></tp:taxon-name></italic> (<tp:taxon-name><tp:taxon-name-part taxon-name-part-type="phylum">Bacillariophyta</tp:taxon-name-part></tp:taxon-name>).</article-title><source>Diatom Research</source><volume>28</volume>(<issue>2</issue>): <fpage>175</fpage>–<lpage>184</lpage>. <ext-link xlink:href="10.1080/0269249X.2013.770801" ext-link-type="doi" xlink:type="simple">https://doi.org/10.1080/0269249X.2013.770801</ext-link></mixed-citation></ref><ref id="B2"><mixed-citation xmlns:xlink="http://www.w3.org/1999/xlink" xlink:type="simple"><person-group><name name-style="western"><surname>Genkal</surname><given-names>SI</given-names></name><name name-style="western"><surname>Vekhov</surname><given-names>NV</given-names></name></person-group> (<year>2007</year>) Diatoms of waterbodies in the Russian Arctic: Novaya Zemlya archipelago and Vaigach Island; Moscow, Russia, 64 pp. [In Russian]</mixed-citation></ref><ref id="B29"><mixed-citation xmlns:xlink="http://www.w3.org/1999/xlink" xlink:type="simple"><person-group><name name-style="western"><surname>Werum</surname><given-names>M</given-names></name><name name-style="western"><surname>Lange-Bertalot</surname><given-names>H</given-names></name></person-group> (<year>2004</year>) <article-title>Diatoms in springs from Central Europe and elsewhere under the influence of hydrogeology and anthropogenic impacts.</article-title><source>Iconographia Diatomologica</source><volume>13</volume>: <fpage>1</fpage>–<lpage>480</lpage>.</mixed-citation></ref><ref id="B15"><mixed-citation xmlns:xlink="http://www.w3.org/1999/xlink" xlink:type="simple"><person-group><name name-style="western"><surname>Reichardt</surname><given-names>E</given-names></name></person-group> (<year>1982</year>) <article-title>Diatomeen aus dem Lough Neagh.</article-title><source>Nova Hedwigia</source><volume>38</volume>: <fpage>401</fpage>–<lpage>420</lpage>.</mixed-citation></ref><ref id="B16"><mixed-citation xmlns:xlink="http://www.w3.org/1999/xlink" xlink:type="simple"><person-group><name name-style="western"><surname>Riaux-Gobin</surname><given-names>C</given-names></name><name name-style="western"><surname>Romero</surname><given-names>OE</given-names></name><name name-style="western"><surname>Al-Handal</surname><given-names>AY</given-names></name><name name-style="western"><surname>Compère</surname><given-names>P</given-names></name></person-group> (<year>2010</year>) <article-title>Two new <italic><tp:taxon-name><tp:taxon-name-part taxon-name-part-type="genus">Cocconeis</tp:taxon-name-part></tp:taxon-name></italic> taxa (<tp:taxon-name><tp:taxon-name-part taxon-name-part-type="class">Bacillariophyceae</tp:taxon-name-part></tp:taxon-name>) from coral sands off the Mascarenes (Western Indian Ocean) and some related unidentified taxa.</article-title><source>European Journal of Phycology</source><volume>45</volume>(<issue>3</issue>): <fpage>278</fpage>–<lpage>292</lpage>. <ext-link xlink:href="10.1080/09670260903560076" ext-link-type="doi" xlink:type="simple">https://doi.org/10.1080/09670260903560076</ext-link></mixed-citation></ref><ref id="B27"><mixed-citation xmlns:xlink="http://www.w3.org/1999/xlink" xlink:type="simple"><person-group><name name-style="western"><surname>Skvortzow</surname><given-names>BW</given-names></name><name name-style="western"><surname>Meyer</surname><given-names>CI</given-names></name></person-group> (<year>1928</year>) <article-title>A contribution to the diatoms of Baikal Lake.</article-title><source>Proceedings of the Sungaree River Biological Station</source><volume>1</volume>: <fpage>1</fpage>–<lpage>55</lpage>.</mixed-citation></ref><ref id="B14"><mixed-citation xmlns:xlink="http://www.w3.org/1999/xlink" xlink:type="simple"><person-group><name name-style="western"><surname>Meyer</surname><given-names>K</given-names></name></person-group> (<year>1930</year>) <article-title>Einfuhrung in die Algenflora des Baicalsees.</article-title><source>Bulletin of the Moscow Society of Naturalists, Biological section [Bulletin de la Société des Naturalistes de Moscou, section Biologique]</source><volume>39</volume>: <fpage>179</fpage>–<lpage>396</lpage>. [In Russian]</mixed-citation></ref></ref-list></tp:taxon-treatment>
